# Supplementary material for: Beetles that live with ants (Carabidae, Pseudomorphini, Pseudomorpha Kirby, 1825): A revision of the santarita species group
Source: Zookeys. 2013 Dec 13;(362):29–54. doi: 10.3897/zookeys.362.6300 (PMC3867105; doi:10.3897/zookeys.362.6300)
Supplement: XML Treatment for Pseudomorphini [file zookeys.362.6300-treatment1.xml]

<!DOCTYPE tp:taxon-treatment
  PUBLIC "-//TaxonX//DTD Taxonomic Treatment Publishing DTD v0 20100105//EN" "tax-treatment-NSO.dtd">
<tp:taxon-treatment xmlns:tp="http://www.plazi.org/taxpub"><tp:treatment-meta><mixed-citation publication-type="journal"><person-group><name><surname>Erwin</surname><given-names>Terry L.</given-names></name><name><surname>Amundson</surname><given-names>Lauren M.</given-names></name></person-group><article-title>Beetles that live with ants (Carabidae, Pseudomorphini, <italic>Pseudomorpha</italic> Kirby, 1825):  A revision of the <italic>santarita</italic> species group</article-title><source>Zookeys</source><day>13</day><month>12</month><year>2013</year><volume>2013</volume><issue>362</issue><fpage>29</fpage><lpage>54</lpage><pub-id pub-id-type="doi">10.3897/zookeys.362.6300</pub-id></mixed-citation></tp:treatment-meta><tp:nomenclature><tp:taxon-name>
                        <tp:taxon-name-part taxon-name-part-type="tribe">Pseudomorphini</tp:taxon-name-part>
                        <object-id xmlns:xlink="http://www.w3.org/1999/xlink" xlink:type="simple">http://species-id.net/wiki/Pseudomorphini</object-id>
                    </tp:taxon-name><tp:taxon-authority>Newman, 1842</tp:taxon-authority><xref>False-form beetles</xref><tp:nomenclature-citation-list><tp:nomenclature-citation><tp:taxon-name>Pseudomorphini</tp:taxon-name><comment> Newman, 1842:365 (as Pseudomorphites)</comment></tp:nomenclature-citation></tp:nomenclature-citation-list></tp:nomenclature><tp:treatment-sec sec-type="Taxonomy"><title>Taxonomy.</title><p>Stable at the generic level.</p></tp:treatment-sec><tp:treatment-sec sec-type="Classification"><title>Classification.</title><p>According to <xref ref-type="bibr" rid="B25">Ober and Maddison (2008)</xref>, <tp:taxon-name>Pseudomorphini</tp:taxon-name> appears as a branch of the higher <tp:taxon-name>Carabidae</tp:taxon-name> and associated with <tp:taxon-name>Graphipterini</tp:taxon-name> and <tp:taxon-name>Orthogonini</tp:taxon-name>; according to <xref ref-type="bibr" rid="B11">Erwin and Geraci (2008)</xref>, the adelphotaxon is the tribe <tp:taxon-name>Orthogonini</tp:taxon-name>. All three tribes are associated in some way with ants or termites. Male genitalia of pseudomorphines have a bonnet-shaped phallobase like the lebiomorphs, yet their accompanying parameres are large and nearly symmetrical (and in some species the parameres are sparsely setiferous, as in some primitive lineages of the family). Many known lineages of <tp:taxon-name>Pseudomorphini</tp:taxon-name> have been so highly selected for life with ants (and possibly termites) that external structures do not help much in discovering more normal carabid relatives.</p></tp:treatment-sec><tp:treatment-sec sec-type="References"><title>References.</title><p><xref ref-type="bibr" rid="B1">Baehr (1992</xref>, <xref ref-type="bibr" rid="B2">1997</xref>); <xref ref-type="bibr" rid="B11">Erwin and Geraci (2008)</xref>; <xref ref-type="bibr" rid="B20">Moore (1964</xref>, <xref ref-type="bibr" rid="B21">1974</xref>, <xref ref-type="bibr" rid="B22">1983</xref>); <xref ref-type="bibr" rid="B26">Ogueta (1967)</xref>; <xref ref-type="bibr" rid="B24">Notman (1925)</xref>.</p></tp:treatment-sec><ref-list><ref id="B25"><mixed-citation xmlns:xlink="http://www.w3.org/1999/xlink" xlink:type="simple"><person-group><name name-style="western"><surname>Ober</surname><given-names>KA</given-names></name><name name-style="western"><surname>Maddison</surname><given-names>DR</given-names></name></person-group> (<year>2008</year>) <article-title>Phylogenetic relationships of tribes within Harpalinae (Coleoptera: Carabidae) as inferred from 28S ribosomal DNA and the wingless gene.</article-title><source>Journal of Insect Science</source><volume>8</volume>(<issue>63</issue>): <fpage>1</fpage>-<lpage>32</lpage>. doi: <ext-link ext-link-type="uri" xlink:href="http://dx.doi.org/10.1673/031.008.6301" xlink:type="simple">10.1673/031.008.6301</ext-link></mixed-citation></ref><ref id="B11"><mixed-citation xmlns:xlink="http://www.w3.org/1999/xlink" xlink:type="simple"><person-group><name name-style="western"><surname>Erwin</surname><given-names>TL</given-names></name><name name-style="western"><surname>Geraci</surname><given-names>CJ</given-names></name></person-group> (<year>2008</year>) <article-title>New genera of Western Hemisphere Pseudomorphini (Insecta: Coleoptera, Carabidae).</article-title> In: <person-group><name name-style="western"><surname>Penev</surname><given-names>L</given-names></name><name name-style="western"><surname>Erwin</surname><given-names>T</given-names></name><name name-style="western"><surname>Assmann</surname><given-names>T</given-names></name></person-group> (<role>Eds</role>) <issue-title>Back to the Roots and back to the future: towards a new synthesis between taxonomic, ecological, and biogeographical approaches in carabidology.</issue-title><source>Proceedings of the XIII European Carabidologists Meeting</source>, <conf-loc>Blagoevgrad</conf-loc>, <conf-date>August 20–24, 2007</conf-date>. <publisher-name>Pensoft Publishers</publisher-name>, <publisher-loc>Sofia, Bulgaria</publisher-loc>, <fpage>77</fpage>-<lpage>100</lpage>.</mixed-citation></ref><ref id="B1"><mixed-citation xmlns:xlink="http://www.w3.org/1999/xlink" xlink:type="simple"><person-group><name name-style="western"><surname>Baehr</surname><given-names>M</given-names></name></person-group> (<year>1992</year>) <article-title>Revision of the Pseudomorphinae of the Australian region. 1. The previous genera <italic>Sphallomorpha</italic> Westwood and <italic>Silphomorpha</italic> Westwood. Taxonomy, phylogeny, zoogeography. (Insecta, Coleoptera, Carabidae).</article-title><source>Spixiana</source>, Supplement <supplement>18</supplement>, <fpage>1</fpage>–<lpage>439</lpage>.</mixed-citation></ref><ref id="B2"><mixed-citation xmlns:xlink="http://www.w3.org/1999/xlink" xlink:type="simple"><person-group><name name-style="western"><surname>Baehr</surname><given-names>M</given-names></name></person-group> (<year>1997</year>) <article-title>Revision of the Pseudomorphinae of the Australian region. 2. The genera <italic>Pseudomorpha</italic> Kirby, <italic>Adelotopus</italic> Hope, <italic>Cainogenion</italic> Notman, <italic>Paussotropus</italic> Waterhouse, and <italic>Cryptocephalomorpha</italic> Ritsema. Taxonomy, phylogeny, zoogeography. (Insecta, Coleoptera, Carabidae).</article-title><source>Spixiana</source>, Supplement <supplement>23</supplement>, <fpage>1</fpage>–<lpage>508</lpage>.</mixed-citation></ref><ref id="B20"><mixed-citation xmlns:xlink="http://www.w3.org/1999/xlink" xlink:type="simple"><person-group><name name-style="western"><surname>Moore</surname><given-names>BP</given-names></name></person-group> (<year>1964</year>) <article-title>Australian larval Carabidae of the subfamilies Broscinae, Psydrinase, and Pseudomorphinae (Coleoptera).</article-title><source>Pacific Insects</source><volume>6</volume>: <fpage>242</fpage>-<lpage>246</lpage>.</mixed-citation></ref><ref id="B21"><mixed-citation xmlns:xlink="http://www.w3.org/1999/xlink" xlink:type="simple"><person-group><name name-style="western"><surname>Moore</surname><given-names>BP</given-names></name></person-group> (<year>1974</year>) <article-title>The larval habits of two species of <italic>Sphallomorpha</italic> Westwood (Coleoptera: Carabidae: Pseudomorphinae).</article-title><source>Journal of the Australian Entomological Society</source><volume>13</volume>: <fpage>179</fpage>-<lpage>183</lpage>. doi: <ext-link ext-link-type="uri" xlink:href="http://dx.doi.org/10.1111/j.1440-6055.1974.tb02171.x" xlink:type="simple">10.1111/j.1440-6055.1974.tb02171.x</ext-link></mixed-citation></ref><ref id="B22"><mixed-citation xmlns:xlink="http://www.w3.org/1999/xlink" xlink:type="simple"><person-group><name name-style="western"><surname>Moore</surname><given-names>BP</given-names></name></person-group> (<year>1983</year>) <article-title>A guide to the beetles of south-eastern Australia</article-title>, fasc. <issue>5</issue>: <fpage>69</fpage>–<lpage>84</lpage>. <publisher-name>Australian Entomological Press</publisher-name>, <publisher-loc>Greenwich</publisher-loc>.</mixed-citation></ref><ref id="B26"><mixed-citation xmlns:xlink="http://www.w3.org/1999/xlink" xlink:type="simple"><person-group><name name-style="western"><surname>Ogueta</surname><given-names>E</given-names></name></person-group> (<year>1967</year>) <article-title>Las especies argentinas de la subfamilia Pseudomorphinae G. Horn, 1881.</article-title><source>Acta Zoológica Lilloana</source><volume>23</volume>: <fpage>217</fpage>-<lpage>232</lpage>.</mixed-citation></ref><ref id="B24"><mixed-citation xmlns:xlink="http://www.w3.org/1999/xlink" xlink:type="simple"><person-group><name name-style="western"><surname>Notman</surname><given-names>H</given-names></name></person-group> (<year>1925</year>) <article-title>A review of the beetle family Pseudomorphidae, and a suggestion for a rearrangement of the Adephaga, with descriptions of a new genus and new species.</article-title><source>Proceedings of the United States National Museum</source><volume>67</volume>(<issue>14</issue>): <fpage>1</fpage>-<lpage>34</lpage>. doi: <ext-link ext-link-type="uri" xlink:href="http://dx.doi.org/10.5479/si.00963801.2586" xlink:type="simple">10.5479/si.00963801.2586</ext-link></mixed-citation></ref></ref-list></tp:taxon-treatment>
