# Supplementary material for: Beetles that live with ants (Carabidae, Pseudomorphini, Pseudomorpha Kirby, 1825): A revision of the santarita species group
Source: Zookeys. 2013 Dec 13;(362):29–54. doi: 10.3897/zookeys.362.6300 (PMC3867105; doi:10.3897/zookeys.362.6300)
Supplement: XML Treatment for Pseudomorpha [file zookeys.362.6300-treatment2.xml]

<!DOCTYPE tp:taxon-treatment
  PUBLIC "-//TaxonX//DTD Taxonomic Treatment Publishing DTD v0 20100105//EN" "tax-treatment-NSO.dtd">
<tp:taxon-treatment xmlns:tp="http://www.plazi.org/taxpub"><tp:treatment-meta><mixed-citation publication-type="journal"><person-group><name><surname>Erwin</surname><given-names>Terry L.</given-names></name><name><surname>Amundson</surname><given-names>Lauren M.</given-names></name></person-group><article-title>Beetles that live with ants (Carabidae, Pseudomorphini, <italic>Pseudomorpha</italic> Kirby, 1825):  A revision of the <italic>santarita</italic> species group</article-title><source>Zookeys</source><day>13</day><month>12</month><year>2013</year><volume>2013</volume><issue>362</issue><fpage>29</fpage><lpage>54</lpage><pub-id pub-id-type="doi">10.3897/zookeys.362.6300</pub-id></mixed-citation></tp:treatment-meta><tp:nomenclature><tp:taxon-name>
                        <tp:taxon-name-part taxon-name-part-type="genus">Pseudomorpha</tp:taxon-name-part>
                        <object-id xmlns:xlink="http://www.w3.org/1999/xlink" xlink:type="simple">http://species-id.net/wiki/Pseudomorpha</object-id>
                    </tp:taxon-name><tp:taxon-authority>Kirby, 1825</tp:taxon-authority><tp:nomenclature-citation-list><tp:nomenclature-citation><tp:taxon-name>Pseudomorpha</tp:taxon-name><comment> Kirby, 1825:98</comment></tp:nomenclature-citation><tp:nomenclature-citation><tp:taxon-name>Heteromorpha</tp:taxon-name><comment> Kirby, 1825:109</comment></tp:nomenclature-citation><tp:nomenclature-citation><tp:taxon-name>Axinophorus</tp:taxon-name><comment> Dejean, 1829:174</comment></tp:nomenclature-citation><tp:nomenclature-citation><tp:taxon-name>Drepanus</tp:taxon-name><comment> Dejean, 1831:434</comment></tp:nomenclature-citation><tp:nomenclature-citation><tp:taxon-name>Heteromorphus</tp:taxon-name><comment> Chaudoir, 1852:63</comment></tp:nomenclature-citation></tp:nomenclature-citation-list></tp:nomenclature><tp:treatment-sec sec-type="Type species"><title>Type species.</title><p><italic><tp:taxon-name>Pseudomorpha excrucians</tp:taxon-name></italic> Kirby, 1825:101</p></tp:treatment-sec><tp:treatment-sec sec-type="Proposed English vernacular name"><title>Proposed English vernacular name.</title><p>Western False-form beetles</p></tp:treatment-sec><tp:treatment-sec sec-type="Number of described Western Hemisphere species"><title>Number of described Western Hemisphere species.</title><p>27</p></tp:treatment-sec><tp:treatment-sec sec-type="Current known number of undescribed Western Hemisphere species"><title>Current known number of undescribed Western Hemisphere species.</title><p>125</p></tp:treatment-sec><tp:treatment-sec sec-type="Number of described Australian species"><title>Number of described Australian species.</title><p>3 (Subgenus <italic><tp:taxon-name>Austropseudomorpha</tp:taxon-name></italic> Baehr, 1997)</p></tp:treatment-sec><tp:treatment-sec sec-type="Adelphotaxon"><title>Adelphotaxon.</title><p><italic><tp:taxon-name>Tuxtlmorpha</tp:taxon-name></italic> Erwin &amp; Geraci, 2008 + <italic><tp:taxon-name>Samiriamorpha</tp:taxon-name></italic> Erwin &amp; Geraci, 2008 (see <xref ref-type="bibr" rid="B11">Erwin and Geraci 2008</xref> for phylogeny).</p></tp:treatment-sec><tp:treatment-sec sec-type="Taxonomy"><title>Taxonomy.</title><p>Stable at the generic level (<xref ref-type="bibr" rid="B10">Erwin 2013</xref>; <xref ref-type="bibr" rid="B11">Erwin and Geraci 2008</xref>), although many undescribed species need to be treated (Erwin in prep.). All of these undescribed species have been assigned to the species groups listed herein and their male genitalia have been illustrated, their label data entered into a database, and their localities mapped using Google Earth Pro.</p></tp:treatment-sec><tp:treatment-sec sec-type="Diagnosis"><title>Diagnosis.</title><p>Form moderately depressed or rarely subcylindrical, narrow or broad, lean or robust, head visible from above, legs concealed beneath when in repose. Color ranges from black to light brown, rarely slightly rufous; only adults of <italic><tp:taxon-name>Pseudomorpha excrucians</tp:taxon-name></italic> Kirby, <italic><tp:taxon-name>Yasunimorpha piranhna</tp:taxon-name></italic> Erwin &amp; Geraci, <italic><tp:taxon-name>Guyanemorpha spectablis</tp:taxon-name></italic> Erwin from Guyane are markedly bicolored. Head with mouthparts visible in dorsal aspect; ventrally beneath eye with deeply recessed groove for insertion of antennal base; mandibular scrobe nearly effaced, delimited by row of short stout setae; mentum and submentum fused; antennal scape partially visible in dorsal aspect. Anterior coxal cavities closed, median coxal cavities conjunct, metepimeron visible. Abdomen with six visible sterna, sternum III with broad medial emargination on posterior margin; sterna V and VI in male with dense row of decumbent and yellowish robust setae medially. Male parameres long, nearly of same length (more or less symmetrical), glabrous or setose, not balteate; phallobase bonnet-shaped, crested or not.</p></tp:treatment-sec><tp:treatment-sec sec-type="Way of life"><title>Way of life.</title><p>As far as is known, adults are found in and around ant nests and in the surrounding vicinity; females are ovoviviparous (<xref ref-type="bibr" rid="B18">Liebherr and Kavanaugh 1985</xref>); larvae are known to be ant nest inquilines (<xref ref-type="bibr" rid="B17">Lenko 1972</xref>; <xref ref-type="bibr" rid="B8">Erwin 1981</xref>), or perhaps living with termites (<xref ref-type="bibr" rid="B26">Ogueta 1967</xref>). Of adults found at lights (UV, MV, and white light), most are males.</p></tp:treatment-sec><tp:treatment-sec sec-type="Geographic distribution"><title>Geographic distribution.</title><p>Members of this genus are known to occur from Oregon, Idaho, and Colorado in the north to Argentina in the south, including the Caribbean area, and in southern Australia. They should be looked for in southern Wyoming, where they are also likely to occur. The only eastern species, <italic><tp:taxon-name>Pseudomorpha excrucians</tp:taxon-name></italic> Kirby, is related to species from the Caribbean and South America, not to those lineages from the American west and southwest.</p></tp:treatment-sec><tp:treatment-sec sec-type="Habitat"><title>Habitat.</title><p>Dry loamy or sandy soil where ants prefer to build nests from MASL -72m to 2606m altitude in deserts, grasslands, and open and closed forests.</p></tp:treatment-sec><tp:treatment-sec sec-type="Description"><title>Description.</title><p><bold>Head</bold> (cf. <xref ref-type="fig" rid="F2">Figs 7–12</xref>) with two supraorbital setigerous punctures per eye near their posterior corner, however, numerous accessory setae in some groups obscure them; frontal impressions absent. Clypeus markedly wide, trapezoidal with rounded anterior angles and shallowly lobed posterior margin; posterior margin in some adults very shallow, or effaced, bearing a single long seta each side near anterior corner. Eyes flat, or slightly convex; small gena with numerous stout setae. Antenna of varying length, either shorter, or longer than distance from antennal base to anterior coxae; antennomeres 3–9 slightly wider distally and appearing flattened. Labrum visible, about 2/3 as wide as clypeus, rectangulate, bearing six setae along anterior margin. Mandible markedly flattened with a very short and acute apex; outer margin ventral of the scrobe with short stout setae. Maxillary palpi markedly short, 3-segmented, palpomeres slightly depressed, palpomere 3 truncate apically. Labial palpus with short bisetose palpomere 2; palpomere 3 markedly securiform and robust, its distal margin mostly membranous with sensory organs.</p><p><bold>Prothorax.</bold> Pronotum (cf. <xref ref-type="fig" rid="F1">Figs 1–6</xref>) wider than head, transverse, with broadly explanate margins, or in cylindrical species narrowly explanate margins; without a pair of setigerous punctures each side, apical, lateral and posterior margins with border of stout setae; hind angles obtuse, broadly rounded. Proepisternum with prosternal process multisetiferous apically, intercoxal process feebly margined.</p><fig id="F1" position="float" orientation="portrait"><label>Figure 1–6.</label><caption><p><bold>1</bold> <italic><tp:taxon-name>Pseudomorpha huachinera</tp:taxon-name></italic> sp. n., male holotype, ADP110112; Arroyo El Cocono, Sierra Huachinera, Sonora, México. Habitus, dorsal aspect, ABL = 5.88mm <bold>2</bold> <italic><tp:taxon-name>Pseudomorpha patagonia</tp:taxon-name></italic> sp. n., male holotype, ADP110694; Madera Canyon, Santa Rita Mountains, AZ. Habitus, dorsal aspect, ABL = 4.39mm <bold>3</bold> <italic><tp:taxon-name>Pseudomorpha penablanca</tp:taxon-name></italic> sp. n., female holotype, CAS8111005; Peña Blanca Lake, Arizona. Habitus, dorsal aspect, ABL = 6.37mm <bold>4</bold> <italic><tp:taxon-name>Pseudomorpha pima</tp:taxon-name></italic> sp. n., female holotype, CAS8111006; Madera Canyon (lower), Santa Rita Mountains, Arizona. Habitus, dorsal aspect, ABL = 6.76mm <bold>5</bold> <italic><tp:taxon-name>Pseudomorpha santacruz</tp:taxon-name></italic> sp. n., male holotype, ADP111870; Madera Canyon, Santa Rita Mountains, Arizona. Habitus, dorsal aspect, ABL = 5.78mm <bold>6</bold> <italic><tp:taxon-name>Pseudomorpha santarita</tp:taxon-name></italic> sp. n., male holotype, ADP110817; Pajarito Mountains, AZ. Habitus, dorsal aspect, ABL = 5.33mm.</p></caption><graphic xmlns:xlink="http://www.w3.org/1999/xlink" xlink:href="ZooKeys-362-029-g001.jpg" position="float" orientation="portrait" xlink:type="simple"/></fig><fig id="F2" position="float" orientation="portrait"><label>Figure 7–12.</label><caption><p><bold>7</bold> <italic><tp:taxon-name>Pseudomorpha huachinera</tp:taxon-name></italic> sp. n., male holotype, ADP110112; Arroyo El Cocono, Sierra Huachinera, Sonora, México. Head, dorsal planar aspect <bold>8</bold> <italic><tp:taxon-name>Pseudomorpha patagonia</tp:taxon-name></italic> sp. n., male paratype, ADP110694; Madera Canyon, Santa Rita Mountains, AZ. Head, dorsal planar aspect <bold>9</bold> <italic><tp:taxon-name>Pseudomorpha penablanca</tp:taxon-name></italic> sp. n., female holotype, CAS8111005; Peña Blanca Lake, Arizona. Head, dorsal planar aspect <bold>10</bold> <italic><tp:taxon-name>Pseudomorpha pima</tp:taxon-name></italic> sp. n., female holotype, CAS8111006; Madera Canyon (lower), Santa Rita Mountains, Arizona. Head, dorsal planar aspect <bold>11</bold> <italic><tp:taxon-name>Pseudomorpha santacruz</tp:taxon-name></italic> sp. n., male holotype, ADP111870; Madera Canyon, Santa Rita Mountains, Arizona. Head, dorsal planar aspect <bold>12</bold> <italic><tp:taxon-name>Pseudomorpha santarita</tp:taxon-name></italic> sp. n., male holotype, ADP110817; Pajarito Mountains, AZ. A Head, dorsal planar aspect.</p></caption><graphic xmlns:xlink="http://www.w3.org/1999/xlink" xlink:href="ZooKeys-362-029-g002.jpg" position="float" orientation="portrait" xlink:type="simple"/></fig><p><bold>Pterothorax.</bold> Metepisternum elongate though not exceptionally so, the outer margin about 1.5 times greater in length than the anterior margin, posterior margin about 0.5 times anterior margin.</p><p><bold>Elytra.</bold> Elytron rectangulate, slightly narrower apically, wider or narrower (depending on species group) than pronotum at widest point, apical margin subtruncate, outer margin broadly rounded, interneurs present or effaced, of fine or course punctures; parascutellar stria present or absent, parascutellar puncture present, marked; intervals flat to slightly convex without fixed setae, rather variously setiferous, or glabrous. Lateral marginal (umbilical) series of 10–15 setae, concentrated and narrowly spaced in anterior third, widely spaced in posterior two-thirds; lateral margin with border of stout setae.</p><p><bold>Hind wings.</bold> Macropterous. Venation not studied (see <xref ref-type="bibr" rid="B2">Baehr 1997</xref> for illustration of related species, and <xref ref-type="bibr" rid="B10">Erwin 2013</xref>).</p><p><bold>Legs.</bold> Short and depressed, femur posteriorly channeled for reception of tibia in repose; antennal comb notch very shallow; tibial spurs normal; anterior tarsi of male with tarsomeres 1–2 dilated slightly, ventrally with two rows of adhesive articulo-setae.</p><p><bold>Abdomen.</bold> Abdominal sterna III-VII with patches of short setae and each of IV–VII with a single row of erect ambulatory setae numbering 2 to 8 setae; V and VI in male with dense row of yellowish robust setae medially.</p><p><bold>Male genitalia</bold> (cf. <xref ref-type="fig" rid="F3">Figs 13–16</xref>). Phallobase hooded with small orifice, dorsum crested or not; phalloshaft straight or markedly arched at basal third, diameter sub-rounded or somewhat depressed dorso-ventrally; phalloapex produced, acute or rounded, depressed dorso-ventrally; endophallus with scattered microtrichia, not in patches. Parameres large, nearly equal in length, left slightly longer and broader than right, each apically glabrous or setiferous.</p><fig id="F3" position="float" orientation="portrait"><label>Figure 13–17.</label><caption><p><bold>13</bold> <italic><tp:taxon-name>Pseudomorpha huachinera</tp:taxon-name></italic> sp. n., male paratype, ADP110961; Pajarito Mountains, AZ. Male genitalia, median lobe and parameres labeled as in repose in male, <bold>A</bold> right lateral aspect, <bold>B</bold> left lateral aspect, and <bold>C</bold> dorsal aspects. <bold>14</bold> <italic><tp:taxon-name>Pseudomorpha patagonia</tp:taxon-name></italic> sp. n., male paratype, ADP110694; Harshaw Creek, Patagonia Mountains, AZ <bold>15</bold> <italic><tp:taxon-name>Pseudomorpha santacruz</tp:taxon-name></italic> sp. n., male holotype, ADP111870; Madera Canyon, Santa Rita Mountains, AZ <bold>16</bold> <italic><tp:taxon-name>Pseudomorpha santarita</tp:taxon-name></italic> sp. n., male paratype, ADP110388; Santa Rita Ranch, Santa Rita Mountains, AZ <bold>17</bold> <italic><tp:taxon-name>Pseudomorpha pima</tp:taxon-name></italic> sp. n., female paratype, ADP109219; Bog Springs, Santa Rita Mountains, AZ. Ovipositor sclerites, Legend: <bold>gc1</bold> gonocoxite 1; <bold>gc2</bold> gonocoxite 2; <bold>lt</bold> laterotergite; <bold>b</bold> base of gonocoxite 2; <bold>bl</bold> blade of gonocoxite 2. Scale lines = 0.5 mm.</p></caption><graphic xmlns:xlink="http://www.w3.org/1999/xlink" xlink:href="ZooKeys-362-029-g003.jpg" position="float" orientation="portrait" xlink:type="simple"/></fig><p><bold>Female ovipositor</bold> (cf. <xref ref-type="fig" rid="F3">Fig. 17</xref>). Gonocoxite 2 (<bold>gc 2</bold>) falcate, base (<bold>b</bold>) about as long as blade (<bold>bl</bold>), latter relatively short, pointed distally; margins with several ensiform setae (<bold>en</bold>); with or without short preapical nematiform setae (<bold>n</bold>).</p><p>The species groups of <italic><tp:taxon-name>Pseudomorpha</tp:taxon-name></italic> <xref ref-type="bibr" rid="B16">Kirby 1825</xref> and their known distributions (note that some species group names are based on yet undescribed species in Erwin in prep.)</p><p>Alleni group. AZ, UT</p><p>Augustata group. AZ, CA, NV, NM, TX, UT, México</p><p>Behrensi group. CA, CO, ID, NV, NM, OR, UT</p><p>Caterinoi group. CA</p><p>Consanguinea group. AZ, CA</p><p>Cronkhitei group. AZ, CA</p><p>Chumash group. CA</p><p>Cylindrica group. NM, TX, México</p><p>Excrucians group. AR, GA, LA, MS, SC, Argentina, Brazil, Dominican Republic</p><p>Falli group. CA</p><p>Hubbardi group. AZ, NM, TX</p><p>Parallela group. CA, Haiti</p><p>Peninsularis group. AZ, CA, CO, NV, NM, OR, UT, México</p><p>Phiara group. TX</p><p>Pilatei group. TX, Costa Rica, Guatemala, México</p><p>Santarita group. AZ, NM, México</p><p>Subsulcata group. NM</p><p>Tenebroides group. AZ, CA, NV, NM, UT</p><p>Vindicata group. CO, ID, UT</p><sec sec-type="Key to the species of the santarita group of Pseudomorpha Kirby 1825"><title>Key to the species of the <italic>santarita</italic> group of <italic><tp:taxon-name>Pseudomorpha</tp:taxon-name></italic> <xref ref-type="bibr" rid="B16">Kirby 1825</xref></title><p>(Taxa referred to in the key are arranged alphabetically in the Species Group Account below)</p><table-wrap content-type="key" position="anchor" orientation="portrait"><table><tbody><tr><td rowspan="1" colspan="1">1</td><td rowspan="1" colspan="1">Pronotum planar, aspect apparently flat with anterior margin on same plane as posterior margin (<xref ref-type="fig" rid="F1">Figs 1</xref>, <xref ref-type="fig" rid="F1">2</xref>, <xref ref-type="fig" rid="F1">4</xref>, <xref ref-type="fig" rid="F1">5</xref>, <xref ref-type="fig" rid="F1">6</xref>)</td><td rowspan="1" colspan="1">2</td></tr><tr><td rowspan="1" colspan="1">1’</td><td rowspan="1" colspan="1">Pronotum not planar, aspect humped, anterior margin lower (in lateral view) than posterior margin (<xref ref-type="fig" rid="F1">Fig. 3</xref>)</td><td rowspan="1" colspan="1"><italic><tp:taxon-name>Pseudomorpha penablanca</tp:taxon-name></italic> Amundson &amp; Erwin, sp. n.</td></tr><tr><td rowspan="1" colspan="1">2(1)</td><td rowspan="1" colspan="1">Elytron with intervals slightly convex and easily observed with low power magnification (<xref ref-type="fig" rid="F1">Figs 2</xref>, <xref ref-type="fig" rid="F1">4</xref>)</td><td rowspan="1" colspan="1">3</td></tr><tr><td rowspan="1" colspan="1">2’</td><td rowspan="1" colspan="1">Elytron with intervals effaced and not obvious with low power magnification (<xref ref-type="fig" rid="F1">Figs 1</xref>, <xref ref-type="fig" rid="F1">5</xref>, <xref ref-type="fig" rid="F1">6</xref>)</td><td rowspan="1" colspan="1">4</td></tr><tr><td rowspan="1" colspan="1">3(2)</td><td rowspan="1" colspan="1">Small-sized for group, ABL = 4.9 to 5.2 mm, and dark rufous with forebody paler than elytra; margins of elytra parallel in basal two-thirds (<xref ref-type="fig" rid="F1">Fig. 2</xref>)</td><td rowspan="1" colspan="1"><italic><tp:taxon-name>Pseudomorpha patagonia</tp:taxon-name></italic> Erwin &amp; Amundson, sp. n.</td></tr><tr><td rowspan="1" colspan="1">3’</td><td rowspan="1" colspan="1">Large-sized for group, ABL = 6.3 to 6.8 mm, and completely piceous; margins of elytra tapered toward apex (<xref ref-type="fig" rid="F1">Fig. 4</xref>)</td><td rowspan="1" colspan="1"><italic><tp:taxon-name>Pseudomorpha pima</tp:taxon-name></italic> Amundson &amp; Erwin, sp. n.</td></tr><tr><td rowspan="1" colspan="1">4(2’)</td><td rowspan="1" colspan="1">Eye flat in dorsal view, not protruding beyond gena/preocular lobe plane (<xref ref-type="fig" rid="F2">Figs 7</xref>, <xref ref-type="fig" rid="F2">11</xref>)</td><td rowspan="1" colspan="1">5</td></tr><tr><td rowspan="1" colspan="1">4’</td><td rowspan="1" colspan="1">Eye slightly convex in dorsal view, protruding beyond gena/preocular lobe plane (<xref ref-type="fig" rid="F2">Fig. 12</xref>)</td><td rowspan="1" colspan="1"><italic><tp:taxon-name>Pseudomorpha santarita</tp:taxon-name></italic> Erwin &amp; Amundson, sp. n.</td></tr><tr><td rowspan="1" colspan="1">5(4)</td><td rowspan="1" colspan="1">Pronotum wider than elytra across humeri (<xref ref-type="fig" rid="F1">Fig. 1</xref>); preocular lobe of even width throughout (<xref ref-type="fig" rid="F2">Fig. 7</xref>)</td><td rowspan="1" colspan="1"><italic><tp:taxon-name>Pseudomorpha huachinera</tp:taxon-name></italic> Amundson &amp; Erwin, sp. n.</td></tr><tr><td rowspan="1" colspan="1">5’</td><td rowspan="1" colspan="1">Pronotum slightly narrower than elytra across humeri (<xref ref-type="fig" rid="F1">Fig. 5</xref>); preocular lobe slightly wider anteriorly (<xref ref-type="fig" rid="F2">Fig. 11</xref>)</td><td rowspan="1" colspan="1"><italic><tp:taxon-name>Pseudomorpha santacruz</tp:taxon-name></italic> Erwin &amp; Amundson, sp. n.</td></tr></tbody></table></table-wrap></sec></tp:treatment-sec><ref-list><ref id="B11"><mixed-citation xmlns:xlink="http://www.w3.org/1999/xlink" xlink:type="simple"><person-group><name name-style="western"><surname>Erwin</surname><given-names>TL</given-names></name><name name-style="western"><surname>Geraci</surname><given-names>CJ</given-names></name></person-group> (<year>2008</year>) <article-title>New genera of Western Hemisphere Pseudomorphini (Insecta: Coleoptera, Carabidae).</article-title> In: <person-group><name name-style="western"><surname>Penev</surname><given-names>L</given-names></name><name name-style="western"><surname>Erwin</surname><given-names>T</given-names></name><name name-style="western"><surname>Assmann</surname><given-names>T</given-names></name></person-group> (<role>Eds</role>) <issue-title>Back to the Roots and back to the future: towards a new synthesis between taxonomic, ecological, and biogeographical approaches in carabidology.</issue-title><source>Proceedings of the XIII European Carabidologists Meeting</source>, <conf-loc>Blagoevgrad</conf-loc>, <conf-date>August 20–24, 2007</conf-date>. <publisher-name>Pensoft Publishers</publisher-name>, <publisher-loc>Sofia, Bulgaria</publisher-loc>, <fpage>77</fpage>-<lpage>100</lpage>.</mixed-citation></ref><ref id="B10"><mixed-citation xmlns:xlink="http://www.w3.org/1999/xlink" xlink:type="simple"><person-group><name name-style="western"><surname>Erwin</surname><given-names>TL</given-names></name></person-group> (<year>2013</year>) <article-title>Beetles that live with ants (Carabidae, Pseudomorphini): A remarkable new genus and species from Guyane (French Guiana), <italic>Guyanemorpha spectabilis</italic> gen. n, sp. n.</article-title><source>ZooKeys</source><volume>358</volume>: <fpage>11</fpage>-<lpage>23</lpage>. doi: <ext-link ext-link-type="uri" xlink:href="http://dx.doi.org/10.3897/zookeys.358.6298" xlink:type="simple">10.3897/zookeys.358.6298</ext-link></mixed-citation></ref><ref id="B18"><mixed-citation xmlns:xlink="http://www.w3.org/1999/xlink" xlink:type="simple"><person-group><name name-style="western"><surname>Liebherr</surname><given-names>JK</given-names></name><name name-style="western"><surname>Kavanaugh</surname><given-names>DH</given-names></name></person-group> (<year>1985</year>) <article-title>Ovoviviparity in carabid beetles of the genus <italic>Pseudomorpha</italic> (Insecta: Coleoptera).</article-title><source>Journal of Natural History</source><volume>19</volume>: <fpage>1079</fpage>-<lpage>1086</lpage>. doi: <ext-link ext-link-type="uri" xlink:href="http://dx.doi.org/10.1080/00222938500770681" xlink:type="simple">10.1080/00222938500770681</ext-link></mixed-citation></ref><ref id="B17"><mixed-citation xmlns:xlink="http://www.w3.org/1999/xlink" xlink:type="simple"><person-group><name name-style="western"><surname>Lenko</surname><given-names>K</given-names></name></person-group> (<year>1972</year>) <article-title><italic>Pseudomorpha laevissma</italic>, un Carabideo mirmecofilo (Coleoptera: Carabidae).</article-title><source>Studia Entomologica</source><volume>15</volume>: <fpage>439</fpage>-<lpage>444</lpage>.</mixed-citation></ref><ref id="B8"><mixed-citation xmlns:xlink="http://www.w3.org/1999/xlink" xlink:type="simple"><person-group><name name-style="western"><surname>Erwin</surname><given-names>TL</given-names></name></person-group> (<year>1981</year>) <article-title>A synopsis of the immature stages of Pseudomorphini (Coleoptera: Carabidae) with notes on tribal affinities and behavior in relation to life with ants.</article-title><source>The Coleopterists Bulletin</source><volume>35</volume>(<issue>1</issue>): <fpage>53</fpage>-<lpage>68</lpage>.</mixed-citation></ref><ref id="B26"><mixed-citation xmlns:xlink="http://www.w3.org/1999/xlink" xlink:type="simple"><person-group><name name-style="western"><surname>Ogueta</surname><given-names>E</given-names></name></person-group> (<year>1967</year>) <article-title>Las especies argentinas de la subfamilia Pseudomorphinae G. Horn, 1881.</article-title><source>Acta Zoológica Lilloana</source><volume>23</volume>: <fpage>217</fpage>-<lpage>232</lpage>.</mixed-citation></ref><ref id="B2"><mixed-citation xmlns:xlink="http://www.w3.org/1999/xlink" xlink:type="simple"><person-group><name name-style="western"><surname>Baehr</surname><given-names>M</given-names></name></person-group> (<year>1997</year>) <article-title>Revision of the Pseudomorphinae of the Australian region. 2. The genera <italic>Pseudomorpha</italic> Kirby, <italic>Adelotopus</italic> Hope, <italic>Cainogenion</italic> Notman, <italic>Paussotropus</italic> Waterhouse, and <italic>Cryptocephalomorpha</italic> Ritsema. Taxonomy, phylogeny, zoogeography. (Insecta, Coleoptera, Carabidae).</article-title><source>Spixiana</source>, Supplement <supplement>23</supplement>, <fpage>1</fpage>–<lpage>508</lpage>.</mixed-citation></ref><ref id="B16"><mixed-citation xmlns:xlink="http://www.w3.org/1999/xlink" xlink:type="simple"><person-group><name name-style="western"><surname>Kirby</surname><given-names>W</given-names></name></person-group> (<year>1825</year>) <article-title>A description of some insects which appear to exemplify Mr. William S. MacLeay’s doctrine of affinity and analogy.</article-title><source>Transactions of the Linnean Society of London</source><volume>14</volume>: <fpage>93</fpage>-<lpage>110</lpage>. doi: <ext-link ext-link-type="uri" xlink:href="http://dx.doi.org/10.1111/j.1095-8339.1823.tb00081.x" xlink:type="simple">10.1111/j.1095-8339.1823.tb00081.x</ext-link></mixed-citation></ref></ref-list></tp:taxon-treatment>
