# Supplementary material for: Beetles that live with ants (Carabidae, Pseudomorphini, Pseudomorpha Kirby, 1825): A revision of the santarita species group
Source: Zookeys. 2013 Dec 13;(362):29–54. doi: 10.3897/zookeys.362.6300 (PMC3867105; doi:10.3897/zookeys.362.6300)
Supplement: XML Treatment for Pseudomorpha (Pseudomorpha) huachinera [file zookeys.362.6300-treatment3.xml]

<!DOCTYPE tp:taxon-treatment
  PUBLIC "-//TaxonX//DTD Taxonomic Treatment Publishing DTD v0 20100105//EN" "tax-treatment-NSO.dtd">
<tp:taxon-treatment xmlns:tp="http://www.plazi.org/taxpub"><tp:treatment-meta><mixed-citation publication-type="journal"><person-group><name><surname>Erwin</surname><given-names>Terry L.</given-names></name><name><surname>Amundson</surname><given-names>Lauren M.</given-names></name></person-group><article-title>Beetles that live with ants (Carabidae, Pseudomorphini, <italic>Pseudomorpha</italic> Kirby, 1825):  A revision of the <italic>santarita</italic> species group</article-title><source>Zookeys</source><day>13</day><month>12</month><year>2013</year><volume>2013</volume><issue>362</issue><fpage>29</fpage><lpage>54</lpage><pub-id pub-id-type="doi">10.3897/zookeys.362.6300</pub-id></mixed-citation></tp:treatment-meta><tp:nomenclature><tp:taxon-name>
                            <tp:taxon-name-part taxon-name-part-type="genus">Pseudomorpha</tp:taxon-name-part>
                            (<tp:taxon-name-part taxon-name-part-type="subgenus">Pseudomorpha</tp:taxon-name-part>)
                            <tp:taxon-name-part taxon-name-part-type="species">huachinera</tp:taxon-name-part>
                            <object-id xmlns:xlink="http://www.w3.org/1999/xlink" content-type="zoobank" xlink:type="simple">http://zoobank.org/DD519173-5E06-420C-92E9-51AC6EF8CE36</object-id>
                            <object-id xmlns:xlink="http://www.w3.org/1999/xlink" xlink:type="simple">http://species-id.net/wiki/Pseudomorpha_huachinera</object-id>
                        </tp:taxon-name><tp:taxon-authority>Amundson &amp; Erwin</tp:taxon-authority><tp:taxon-status xmlns:xlink="http://www.w3.org/1999/xlink" xlink:type="simple">sp. n.</tp:taxon-status><xref ref-type="fig" rid="F1">Figures 1</xref><xref ref-type="fig" rid="F2">, 7</xref><xref ref-type="fig" rid="F3">, 13</xref><xref ref-type="fig" rid="F4">, 18</xref></tp:nomenclature><tp:treatment-sec sec-type="Holotype"><title>Holotype.</title><p><bold>México</bold>. Sonora, Nacori Chico, 86.2 km NE Arroyo El Cocono, Sierra Huachinera, <named-content xmlns:xlink="http://www.w3.org/1999/xlink" content-type="dwc:verbatimCoordinates" xlink:type="simple">30.044°N, 108.537°W</named-content>, 1660m, 7–8 August 1982 (G.E. Ball) (NMNH: ADP110112, female). Paratypes are listed below; see other specimens examined.</p></tp:treatment-sec><tp:treatment-sec sec-type="Derivation of scientific epithet"><title>Derivation of scientific epithet.</title><p>The epithet “huachinera” is a singular feminine noun used in apposition and refers to the name of the mountain range in which these beetles were collected. The area was once the home of the Ópata Amerindians until the Spanish missionary Cristóbal García founded the town of Juan Evangelista de Huachinera in 1645.</p></tp:treatment-sec><tp:treatment-sec sec-type="Proposed english vernacular name"><title>Proposed english vernacular name.</title><p>Huachinera False-form beetle.</p></tp:treatment-sec><tp:treatment-sec sec-type="Diagnosis"><title>Diagnosis.</title><p>Color tone of dorsum castaneous and uniform; body rectangulate, lateral margins of elytra parallel, slightly tapering to an apically truncated and laterally slightly rounded apex; dorsum mostly glabrous with irregularly and wide-spaced short erect setae; pronotum with lateral margins broadly explanate, disc convex and medially planar; elytral interneurs and intervals nearly effaced, faint zig-zag interneurs apparent under high magnification, 10 umbilicate setae present near lateral margin, dorsal edge of epipleuron lined with long laterally erect setae.</p></tp:treatment-sec><tp:treatment-sec sec-type="Description"><title>Description.</title><p>(<xref ref-type="fig" rid="F1">Figs 1</xref>, <xref ref-type="fig" rid="F2">7</xref>, <xref ref-type="fig" rid="F3">13</xref>). <xref ref-type="table" rid="T1">Table 1</xref>. Size: Medium to large for genus, ABL = 5.9 to 6.4 mm, SBL = 5.9 to 6.4 mm, TW = 4.8 to 5.0 mm. Preocular lobe-eye ratio 0.63 to 0.69. Pronotum ratio (L/W): 0.27 to 0.31. Elytron ratio (L/W): 1.6 to 1.7. <italic>Color</italic>: Dorsum castaneous, explanate margins of pronotum and elytra slightly translucent. <italic>Luster</italic>: Dorsum dull, slightly matte. <italic>Microsculpture</italic>: Small isodiametric sculpticells throughout dorsal surface. <bold>Head:</bold> Genal lobe obsolete, rim posteriad and below eye bearing at least five robust setae directed perpendicular to head; preocular lobe distinct and slightly arching (<xref ref-type="fig" rid="F2">Fig. 7</xref>); eye barely exceeding preocular lobe/gena boundary, barely arcuate; clypeus fused to frons with pigmented furrow slightly effaced medially, bisetose, setae laterad on margin; labrum with four setae projecting anteriorly (<xref ref-type="fig" rid="F2">Fig. 7</xref>); antennal flagellum markedly setose, antennomeres 1-3 bisetose. <bold>Prothorax:</bold> Pronotum mostly glabrous with irregularly and wide-spaced short erect setae, apex slightly rounded medially and narrower than ocular boundary, disk markedly convex and medially planar, width coequal to or slightly wider than elytra across humeri, base and apex fringed with more or less evenly spaced setae, pigmented median line ending about ¾ before basal margin, lateral margins of pronotum with wide explanate sides, anterior angle 72.06°; prosternal apex fringed with short, evenly spaced setae. <bold>Pterothorax:</bold> Scutellum visible, small, triangulate with slightly rounded lateral margins; elytra smooth, interneurs nearly effaced, markedly zig-zagged under high magnification, lateral margin slightly sinuate at basal third, 10 umbilicate erect setae on the ventrally directed curvature of the elytral lateral portion (<xref ref-type="fig" rid="F1">Fig. 1</xref>). <bold>Abdomen:</bold> All sterna sparsely setiferous, sternum III densely so; male sternum IV with broad median dense row of posteriorly decumbent setae, sternum VII with two pair of two setae each along posterior edge; female with 2 pairs of 4 setae on sternum, and numerous longer setae on sterna IV, V, and VI. <bold>Legs:</bold> Legs flattened, setiferous, tibia bearing fringed ring of setae on distal end, femur with distinct lateral sulcus, femora and tibia sparsely setose. <bold>Male Genitalia:</bold> (<xref ref-type="fig" rid="F3">Fig. 13</xref>) Basal orifice hooded by phallobase, orifice recessed and small, phalloshaft arching, shaft narrows toward apex and slightly constricted at apical third; parameres co-equal in length, with the left paramere only slightly longer than right, both asetose; apical orifice small, about 1/5 the length of shaft. <bold>Female Genitalia:</bold> Not investigated.</p></tp:treatment-sec><tp:treatment-sec sec-type="Dispersal potential"><title>Dispersal potential.</title><p>These beetles are macropterous and have been recorded at lights, they are capable of flight; they are swift and agile runners. Accordingly, the species may be expected to be more broadly distributed across a wider geographical range than current records indicate.</p></tp:treatment-sec><tp:treatment-sec sec-type="Way of life"><title>Way of life.</title><p>Adults are likely found in ant nests and the surrounding vicinity; females are ovoviviparous (<xref ref-type="bibr" rid="B18">Liebherr and Kavanaugh 1985</xref>); larvae are ant nest inquilines (<xref ref-type="bibr" rid="B8">Erwin 1981</xref>). Members of <italic><tp:taxon-name>Pseudomorpha huachinera</tp:taxon-name></italic> occur at midland and upland altitudes in between the Sonoran and Chihuahuan Deserts in the riparian vegetation zones and in oak-pine forests. Adults are active in July– August, very hot months in this area.</p></tp:treatment-sec><tp:treatment-sec sec-type="Other specimens examined"><title>Other specimens examined.</title><p><bold>México</bold>, Sonora, Yécora, 16 km NW Rancho Aguajia, and 2 km S Old Hwy, <named-content xmlns:xlink="http://www.w3.org/1999/xlink" content-type="dwc:verbatimCoordinates" xlink:type="simple">28.403°N, 109.094°W</named-content>, 1311m, 28–29 July 1987 (S. McCleve) (CAS: 8111009, male paratype). <bold>USA</bold>, Arizona, <italic>Santa Cruz County</italic>, Pajarito Mountains, Pena Blanca Canyon, <named-content xmlns:xlink="http://www.w3.org/1999/xlink" content-type="dwc:verbatimCoordinates" xlink:type="simple">31.386°N, 111.093°W</named-content>, 1191m, 2 July 1980 (S. McCleve) (UATC: ADP110961, male paratype), Pajarito Mountains, Peña Blanca, <named-content xmlns:xlink="http://www.w3.org/1999/xlink" content-type="dwc:verbatimCoordinates" xlink:type="simple">31.409°N, 111.085°W</named-content>, 1283m, 15 August 1964 (R.H. Arnett Jr.) (FSCA: ADP112631, female paratype).</p></tp:treatment-sec><tp:treatment-sec sec-type="Geographic distribution"><title>Geographic distribution.</title><p>(<xref ref-type="fig" rid="F4">Fig. 18</xref>). This species is currently known from Arizona and northern México.</p><fig id="F4" position="float" orientation="portrait"><label>Figure 18.</label><caption><p>Distribution map for species of the <italic>santarita</italic> group of <tp:taxon-name>Pseudomorpha</tp:taxon-name>.</p></caption><graphic xmlns:xlink="http://www.w3.org/1999/xlink" xlink:href="ZooKeys-362-029-g004.jpg" position="float" orientation="portrait" xlink:type="simple"/></fig></tp:treatment-sec><tp:treatment-sec><!--Section generated to contain objects referenced in tp:taxon-treatment.--><fig id="F1" position="float" orientation="portrait"><label>Figure 1–6.</label><caption><p><bold>1</bold> <italic><tp:taxon-name>Pseudomorpha huachinera</tp:taxon-name></italic> sp. n., male holotype, ADP110112; Arroyo El Cocono, Sierra Huachinera, Sonora, México. Habitus, dorsal aspect, ABL = 5.88mm <bold>2</bold> <italic><tp:taxon-name>Pseudomorpha patagonia</tp:taxon-name></italic> sp. n., male holotype, ADP110694; Madera Canyon, Santa Rita Mountains, AZ. Habitus, dorsal aspect, ABL = 4.39mm <bold>3</bold> <italic><tp:taxon-name>Pseudomorpha penablanca</tp:taxon-name></italic> sp. n., female holotype, CAS8111005; Peña Blanca Lake, Arizona. Habitus, dorsal aspect, ABL = 6.37mm <bold>4</bold> <italic><tp:taxon-name>Pseudomorpha pima</tp:taxon-name></italic> sp. n., female holotype, CAS8111006; Madera Canyon (lower), Santa Rita Mountains, Arizona. Habitus, dorsal aspect, ABL = 6.76mm <bold>5</bold> <italic><tp:taxon-name>Pseudomorpha santacruz</tp:taxon-name></italic> sp. n., male holotype, ADP111870; Madera Canyon, Santa Rita Mountains, Arizona. Habitus, dorsal aspect, ABL = 5.78mm <bold>6</bold> <italic><tp:taxon-name>Pseudomorpha santarita</tp:taxon-name></italic> sp. n., male holotype, ADP110817; Pajarito Mountains, AZ. Habitus, dorsal aspect, ABL = 5.33mm.</p></caption><graphic xmlns:xlink="http://www.w3.org/1999/xlink" xlink:href="ZooKeys-362-029-g001.jpg" position="float" orientation="portrait" xlink:type="simple"/></fig><fig id="F2" position="float" orientation="portrait"><label>Figure 7–12.</label><caption><p><bold>7</bold> <italic><tp:taxon-name>Pseudomorpha huachinera</tp:taxon-name></italic> sp. n., male holotype, ADP110112; Arroyo El Cocono, Sierra Huachinera, Sonora, México. Head, dorsal planar aspect <bold>8</bold> <italic><tp:taxon-name>Pseudomorpha patagonia</tp:taxon-name></italic> sp. n., male paratype, ADP110694; Madera Canyon, Santa Rita Mountains, AZ. Head, dorsal planar aspect <bold>9</bold> <italic><tp:taxon-name>Pseudomorpha penablanca</tp:taxon-name></italic> sp. n., female holotype, CAS8111005; Peña Blanca Lake, Arizona. Head, dorsal planar aspect <bold>10</bold> <italic><tp:taxon-name>Pseudomorpha pima</tp:taxon-name></italic> sp. n., female holotype, CAS8111006; Madera Canyon (lower), Santa Rita Mountains, Arizona. Head, dorsal planar aspect <bold>11</bold> <italic><tp:taxon-name>Pseudomorpha santacruz</tp:taxon-name></italic> sp. n., male holotype, ADP111870; Madera Canyon, Santa Rita Mountains, Arizona. Head, dorsal planar aspect <bold>12</bold> <italic><tp:taxon-name>Pseudomorpha santarita</tp:taxon-name></italic> sp. n., male holotype, ADP110817; Pajarito Mountains, AZ. A Head, dorsal planar aspect.</p></caption><graphic xmlns:xlink="http://www.w3.org/1999/xlink" xlink:href="ZooKeys-362-029-g002.jpg" position="float" orientation="portrait" xlink:type="simple"/></fig><fig id="F3" position="float" orientation="portrait"><label>Figure 13–17.</label><caption><p><bold>13</bold> <italic><tp:taxon-name>Pseudomorpha huachinera</tp:taxon-name></italic> sp. n., male paratype, ADP110961; Pajarito Mountains, AZ. Male genitalia, median lobe and parameres labeled as in repose in male, <bold>A</bold> right lateral aspect, <bold>B</bold> left lateral aspect, and <bold>C</bold> dorsal aspects. <bold>14</bold> <italic><tp:taxon-name>Pseudomorpha patagonia</tp:taxon-name></italic> sp. n., male paratype, ADP110694; Harshaw Creek, Patagonia Mountains, AZ <bold>15</bold> <italic><tp:taxon-name>Pseudomorpha santacruz</tp:taxon-name></italic> sp. n., male holotype, ADP111870; Madera Canyon, Santa Rita Mountains, AZ <bold>16</bold> <italic><tp:taxon-name>Pseudomorpha santarita</tp:taxon-name></italic> sp. n., male paratype, ADP110388; Santa Rita Ranch, Santa Rita Mountains, AZ <bold>17</bold> <italic><tp:taxon-name>Pseudomorpha pima</tp:taxon-name></italic> sp. n., female paratype, ADP109219; Bog Springs, Santa Rita Mountains, AZ. Ovipositor sclerites, Legend: <bold>gc1</bold> gonocoxite 1; <bold>gc2</bold> gonocoxite 2; <bold>lt</bold> laterotergite; <bold>b</bold> base of gonocoxite 2; <bold>bl</bold> blade of gonocoxite 2. Scale lines = 0.5 mm.</p></caption><graphic xmlns:xlink="http://www.w3.org/1999/xlink" xlink:href="ZooKeys-362-029-g003.jpg" position="float" orientation="portrait" xlink:type="simple"/></fig><table-wrap id="T1" position="float" orientation="portrait"><label>Table 1.</label><caption><p>Tables with measurements and ratios for <italic><tp:taxon-name>Pseudomorpha huachinera</tp:taxon-name></italic> sp. n.; all measurements are in millimeters.</p></caption><table><tbody><tr><td rowspan="1" colspan="6"><bold>Total length</bold></td></tr><tr><td rowspan="1" colspan="3">Males</td><td rowspan="1" colspan="3">Females</td></tr><tr><td rowspan="1" colspan="1">N</td><td rowspan="1" colspan="1">Range</td><td rowspan="1" colspan="1">Mean</td><td rowspan="1" colspan="1">N</td><td rowspan="1" colspan="1">Range</td><td rowspan="1" colspan="1">Mean</td></tr><tr><td rowspan="1" colspan="1">2</td><td rowspan="1" colspan="1">6.29–6.414</td><td rowspan="1" colspan="1">6.352</td><td rowspan="1" colspan="1">2</td><td rowspan="1" colspan="1">5.866–6.022</td><td rowspan="1" colspan="1">5.944</td></tr><tr><td rowspan="1" colspan="6"><bold>Maximum width</bold></td></tr><tr><td rowspan="1" colspan="3">Males</td><td rowspan="1" colspan="3">Females</td></tr><tr><td rowspan="1" colspan="1">N</td><td rowspan="1" colspan="1">Range</td><td rowspan="1" colspan="1">Mean</td><td rowspan="1" colspan="1">N</td><td rowspan="1" colspan="1">Range</td><td rowspan="1" colspan="1">Mean</td></tr><tr><td rowspan="1" colspan="1">2</td><td rowspan="1" colspan="1">4.798–4.82</td><td rowspan="1" colspan="1">4.809</td><td rowspan="1" colspan="1">2</td><td rowspan="1" colspan="1">4.784–5.018</td><td rowspan="1" colspan="1">4.901</td></tr><tr><td rowspan="1" colspan="6"><bold>W of head/w of l. Elytron</bold></td></tr><tr><td rowspan="1" colspan="3">Males</td><td rowspan="1" colspan="3">Females</td></tr><tr><td rowspan="1" colspan="1">N</td><td rowspan="1" colspan="1">Range</td><td rowspan="1" colspan="1">Mean</td><td rowspan="1" colspan="1">N</td><td rowspan="1" colspan="1">Range</td><td rowspan="1" colspan="1">Mean</td></tr><tr><td rowspan="1" colspan="1">2</td><td rowspan="1" colspan="1">1.257–1.258</td><td rowspan="1" colspan="1">1.257</td><td rowspan="1" colspan="1">2</td><td rowspan="1" colspan="1">1.185–1.227</td><td rowspan="1" colspan="1">1.206</td></tr><tr><td rowspan="1" colspan="6"><bold>Pronotum: width (at widest part)/length</bold></td></tr><tr><td rowspan="1" colspan="3">Males</td><td rowspan="1" colspan="3">Females</td></tr><tr><td rowspan="1" colspan="1">N</td><td rowspan="1" colspan="1">Range</td><td rowspan="1" colspan="1">Mean</td><td rowspan="1" colspan="1">N</td><td rowspan="1" colspan="1">Range</td><td rowspan="1" colspan="1">Mean</td></tr><tr><td rowspan="1" colspan="1">2</td><td rowspan="1" colspan="1">3.177–3.466</td><td rowspan="1" colspan="1">3.321</td><td rowspan="1" colspan="1">2</td><td rowspan="1" colspan="1">3.294–3.694</td><td rowspan="1" colspan="1">3.496</td></tr><tr><td rowspan="1" colspan="6"><bold>Length of pronotum / length of head</bold></td></tr><tr><td rowspan="1" colspan="3">Males</td><td rowspan="1" colspan="3">Females</td></tr><tr><td rowspan="1" colspan="1">N</td><td rowspan="1" colspan="1">Range</td><td rowspan="1" colspan="1">Mean</td><td rowspan="1" colspan="1">N</td><td rowspan="1" colspan="1">Range</td><td rowspan="1" colspan="1">Mean</td></tr><tr><td rowspan="1" colspan="1">2</td><td rowspan="1" colspan="1">2.068–2.327</td><td rowspan="1" colspan="1">2.197</td><td rowspan="1" colspan="1">2</td><td rowspan="1" colspan="1">2.170–2.977</td><td rowspan="1" colspan="1">2.574</td></tr></tbody></table></table-wrap></tp:treatment-sec><ref-list><ref id="B18"><mixed-citation xmlns:xlink="http://www.w3.org/1999/xlink" xlink:type="simple"><person-group><name name-style="western"><surname>Liebherr</surname><given-names>JK</given-names></name><name name-style="western"><surname>Kavanaugh</surname><given-names>DH</given-names></name></person-group> (<year>1985</year>) <article-title>Ovoviviparity in carabid beetles of the genus <italic>Pseudomorpha</italic> (Insecta: Coleoptera).</article-title><source>Journal of Natural History</source><volume>19</volume>: <fpage>1079</fpage>-<lpage>1086</lpage>. doi: <ext-link ext-link-type="uri" xlink:href="http://dx.doi.org/10.1080/00222938500770681" xlink:type="simple">10.1080/00222938500770681</ext-link></mixed-citation></ref><ref id="B8"><mixed-citation xmlns:xlink="http://www.w3.org/1999/xlink" xlink:type="simple"><person-group><name name-style="western"><surname>Erwin</surname><given-names>TL</given-names></name></person-group> (<year>1981</year>) <article-title>A synopsis of the immature stages of Pseudomorphini (Coleoptera: Carabidae) with notes on tribal affinities and behavior in relation to life with ants.</article-title><source>The Coleopterists Bulletin</source><volume>35</volume>(<issue>1</issue>): <fpage>53</fpage>-<lpage>68</lpage>.</mixed-citation></ref></ref-list></tp:taxon-treatment>
