# Supplementary material for: Beetles that live with ants (Carabidae, Pseudomorphini, Pseudomorpha Kirby, 1825): A revision of the santarita species group
Source: Zookeys. 2013 Dec 13;(362):29–54. doi: 10.3897/zookeys.362.6300 (PMC3867105; doi:10.3897/zookeys.362.6300)
Supplement: XML Treatment for Pseudomorpha (Pseudomorpha) santacruz [file zookeys.362.6300-treatment7.xml]

<!DOCTYPE tp:taxon-treatment
  PUBLIC "-//TaxonX//DTD Taxonomic Treatment Publishing DTD v0 20100105//EN" "tax-treatment-NSO.dtd">
<tp:taxon-treatment xmlns:tp="http://www.plazi.org/taxpub"><tp:treatment-meta><mixed-citation publication-type="journal"><person-group><name><surname>Erwin</surname><given-names>Terry L.</given-names></name><name><surname>Amundson</surname><given-names>Lauren M.</given-names></name></person-group><article-title>Beetles that live with ants (Carabidae, Pseudomorphini, <italic>Pseudomorpha</italic> Kirby, 1825):  A revision of the <italic>santarita</italic> species group</article-title><source>Zookeys</source><day>13</day><month>12</month><year>2013</year><volume>2013</volume><issue>362</issue><fpage>29</fpage><lpage>54</lpage><pub-id pub-id-type="doi">10.3897/zookeys.362.6300</pub-id></mixed-citation></tp:treatment-meta><tp:nomenclature><tp:taxon-name>
                            <tp:taxon-name-part taxon-name-part-type="genus">Pseudomorpha</tp:taxon-name-part>
                            (<tp:taxon-name-part taxon-name-part-type="subgenus">Pseudomorpha</tp:taxon-name-part>)
                            <tp:taxon-name-part taxon-name-part-type="species">santacruz</tp:taxon-name-part>
                            <object-id xmlns:xlink="http://www.w3.org/1999/xlink" content-type="zoobank" xlink:type="simple">http://zoobank.org/7D9C4F9B-B6DD-4AEC-A850-6E7F4CFE3C67</object-id>
                            <object-id xmlns:xlink="http://www.w3.org/1999/xlink" xlink:type="simple">http://species-id.net/wiki/Pseudomorpha_santacruz</object-id>
                        </tp:taxon-name><tp:taxon-authority>Erwin &amp; Amundson</tp:taxon-authority><tp:taxon-status xmlns:xlink="http://www.w3.org/1999/xlink" xlink:type="simple">sp. n.</tp:taxon-status><xref ref-type="fig" rid="F1">Figures 5</xref><xref ref-type="fig" rid="F2">, 11</xref><xref ref-type="fig" rid="F3">, 15</xref><xref ref-type="fig" rid="F4">, 18</xref></tp:nomenclature><tp:treatment-sec sec-type="Holotype"><title>Holotype.</title><p><bold>USA</bold>, Arizona, <italic>Pima County</italic>, Santa Rita Mountains, Madera Canyon, <named-content xmlns:xlink="http://www.w3.org/1999/xlink" content-type="dwc:verbatimCoordinates" xlink:type="simple">31.724°N, 110.880°W</named-content>, 1487m, 11 July 1963 (V.L. Vesterby) (UCDC: ADP111870, male). Unique.</p></tp:treatment-sec><tp:treatment-sec sec-type="Derivation of scientific epithet"><title>Derivation of scientific epithet.</title><p>The epithet “santacruz” is a singular masculine noun used in apposition and refers to a river in Arizona where the beetles were found. Before the arrival of Spanish, the area was home to the Apache, Yaqui, and Hohokam peoples who built their communities along what are now called the Santa Cruz River and the Sonoita and Harshaw Creeks.</p></tp:treatment-sec><tp:treatment-sec sec-type="Proposed english vernacular name"><title>Proposed english vernacular name.</title><p>Santa Cruz False-form beetle.</p></tp:treatment-sec><tp:treatment-sec sec-type="Diagnosis"><title>Diagnosis.</title><p>Color tone of dorsum rufopiceous, lateral margins of pronotum and elytra rufo-translucent; body robust and rectangulate, lateral margins of elytra slightly tapering to an apically truncated and laterally rounded apex; dorsum mostly glabrous with irregularly and wide-spaced short erect setae; pronotum with lateral margins moderately explanate, about coequal in width to that of elytra across humeri, disc markedly convex and planar; elytral interneurs effaced and not visible under medium magnification, intervals flat; 10 umbilicate setae present near lateral margin, dorsal edge of epipleuron lined with long laterally erect setae.</p></tp:treatment-sec><tp:treatment-sec sec-type="Description"><title>Description.</title><p>(<xref ref-type="fig" rid="F1">Figs 5</xref>, <xref ref-type="fig" rid="F2">11</xref>, <xref ref-type="fig" rid="F3">15</xref>). <xref ref-type="table" rid="T5">Table 5</xref>. <italic>Size</italic>: Medium for genus, ABL = 5.8 mm, SBL = 5.7 mm, TW = 3.5 mm. Preocular lobe-eye ratio: 0.53. Pronotum ratio (L/W): 0.30. Elytron ratio (L/W): 1.4. <italic>Color</italic>: Dorsum rufopiceous, slightly lighter along explanate edges of pronotum and elytra. <italic>Luster</italic>:Dorsum dull, slightly matte. <italic>Microsculpture</italic>: Small isodiametric sculpticells throughout dorsal surface. <bold>Head:</bold> Genal lobe obsolete, rim posteriad and below eye bearing at least five robust setae directed perpendicular to head; preocular lobe distinct, moderately prominent, and more or less very slightly arcuate (<xref ref-type="fig" rid="F2">Fig. 11</xref>); eye slightly convex, exceeding preocular lobe/gena boundary; clypeus fused to frons with pigmented furrow barely visible, bisetose, setae laterad on margin; labrum with four setae projecting anteriorly (<xref ref-type="fig" rid="F2">Fig. 11</xref>); antennal flagellum markedly setose, antennomeres 1-3 bisetose. <bold>Prothorax:</bold> Pronotum (<xref ref-type="fig" rid="F1">Fig. 5</xref>) mostly glabrous with irregularly and wide-spaced short erect setae laterally, apex very slightly arcuate medially and narrower than ocular boundary, disk markedly convex and planar except for slightly lower apex, width coequal to that of elytra across humeri, base and apex fringed with more or less evenly spaced setae, median line ending about ¾ before basal margin, lateral margins of pronotum with wide explanate sides, anterior angle 77.36°; prosternal apex fringed with short, evenly spaced setae. <bold>Pterothorax:</bold> Scutellum visible, moderate sized, narrowly rounded apically; elytra smooth (<xref ref-type="fig" rid="F1">Fig. 5</xref>), interneurs effaced, not visible under low magnification, intervals flat, lateral margin very slightly sinuate at basal third, 10 umbilicate erect setae on the ventrally directed curvature of the elytral lateral portion. <bold>Abdomen:</bold> All sterna sparsely setiferous, sternum III densely so; male characteristic of species group, see above. Female unknown. <bold>Legs:</bold> Legs all same castaneous color, tibia setiferous with ring of erect yellow setae on distal end. <bold>Male Genitalia:</bold> (<xref ref-type="fig" rid="F3">Fig. 15</xref>) Basal orifice hooded by phallobase, orifice recessed and small, phalloshaft arching, shaft narrows toward apex and slightly constricted at apical third, extreme apex acute and slightly bent; parameres co-equal in length, with the left paramere only slightly longer than right, both asetose; apical orifice small, about 1/5 the length of shaft. <bold>Female Genitalia:</bold> Not investigated.</p></tp:treatment-sec><tp:treatment-sec sec-type="Dispersal potential"><title>Dispersal potential.</title><p>These beetles are macropterous and probably fly; they are swift and agile runners. Accordingly, the species may be expected to be more broadly distributed across a wider geographical range than current records indicate.</p></tp:treatment-sec><tp:treatment-sec sec-type="Way of life"><title>Way of life.</title><p>Adults are likely found in ant nests and the surrounding vicinity; females are ovoviviparous (<xref ref-type="bibr" rid="B18">Liebherr and Kavanaugh 1985</xref>); larvae are ant nest inquilines (<xref ref-type="bibr" rid="B8">Erwin 1981</xref>). Members of <italic><tp:taxon-name>Pseudomorpha santacruz</tp:taxon-name></italic> occur at midland altitudes near the Sonoran Desert. Adults are active in July, a very hot month in this area.</p></tp:treatment-sec><tp:treatment-sec sec-type="Other specimens examined"><title>Other specimens examined.</title><p>None.</p></tp:treatment-sec><tp:treatment-sec sec-type="Geographic distribution"><title>Geographic distribution.</title><p>(<xref ref-type="fig" rid="F4">Fig. 18</xref>). This species is currently known from Arizona.</p></tp:treatment-sec><tp:treatment-sec><!--Section generated to contain objects referenced in tp:taxon-treatment.--><fig id="F1" position="float" orientation="portrait"><label>Figure 1–6.</label><caption><p><bold>1</bold> <italic><tp:taxon-name>Pseudomorpha huachinera</tp:taxon-name></italic> sp. n., male holotype, ADP110112; Arroyo El Cocono, Sierra Huachinera, Sonora, México. Habitus, dorsal aspect, ABL = 5.88mm <bold>2</bold> <italic><tp:taxon-name>Pseudomorpha patagonia</tp:taxon-name></italic> sp. n., male holotype, ADP110694; Madera Canyon, Santa Rita Mountains, AZ. Habitus, dorsal aspect, ABL = 4.39mm <bold>3</bold> <italic><tp:taxon-name>Pseudomorpha penablanca</tp:taxon-name></italic> sp. n., female holotype, CAS8111005; Peña Blanca Lake, Arizona. Habitus, dorsal aspect, ABL = 6.37mm <bold>4</bold> <italic><tp:taxon-name>Pseudomorpha pima</tp:taxon-name></italic> sp. n., female holotype, CAS8111006; Madera Canyon (lower), Santa Rita Mountains, Arizona. Habitus, dorsal aspect, ABL = 6.76mm <bold>5</bold> <italic><tp:taxon-name>Pseudomorpha santacruz</tp:taxon-name></italic> sp. n., male holotype, ADP111870; Madera Canyon, Santa Rita Mountains, Arizona. Habitus, dorsal aspect, ABL = 5.78mm <bold>6</bold> <italic><tp:taxon-name>Pseudomorpha santarita</tp:taxon-name></italic> sp. n., male holotype, ADP110817; Pajarito Mountains, AZ. Habitus, dorsal aspect, ABL = 5.33mm.</p></caption><graphic xmlns:xlink="http://www.w3.org/1999/xlink" xlink:href="ZooKeys-362-029-g001.jpg" position="float" orientation="portrait" xlink:type="simple"/></fig><fig id="F2" position="float" orientation="portrait"><label>Figure 7–12.</label><caption><p><bold>7</bold> <italic><tp:taxon-name>Pseudomorpha huachinera</tp:taxon-name></italic> sp. n., male holotype, ADP110112; Arroyo El Cocono, Sierra Huachinera, Sonora, México. Head, dorsal planar aspect <bold>8</bold> <italic><tp:taxon-name>Pseudomorpha patagonia</tp:taxon-name></italic> sp. n., male paratype, ADP110694; Madera Canyon, Santa Rita Mountains, AZ. Head, dorsal planar aspect <bold>9</bold> <italic><tp:taxon-name>Pseudomorpha penablanca</tp:taxon-name></italic> sp. n., female holotype, CAS8111005; Peña Blanca Lake, Arizona. Head, dorsal planar aspect <bold>10</bold> <italic><tp:taxon-name>Pseudomorpha pima</tp:taxon-name></italic> sp. n., female holotype, CAS8111006; Madera Canyon (lower), Santa Rita Mountains, Arizona. Head, dorsal planar aspect <bold>11</bold> <italic><tp:taxon-name>Pseudomorpha santacruz</tp:taxon-name></italic> sp. n., male holotype, ADP111870; Madera Canyon, Santa Rita Mountains, Arizona. Head, dorsal planar aspect <bold>12</bold> <italic><tp:taxon-name>Pseudomorpha santarita</tp:taxon-name></italic> sp. n., male holotype, ADP110817; Pajarito Mountains, AZ. A Head, dorsal planar aspect.</p></caption><graphic xmlns:xlink="http://www.w3.org/1999/xlink" xlink:href="ZooKeys-362-029-g002.jpg" position="float" orientation="portrait" xlink:type="simple"/></fig><fig id="F3" position="float" orientation="portrait"><label>Figure 13–17.</label><caption><p><bold>13</bold> <italic><tp:taxon-name>Pseudomorpha huachinera</tp:taxon-name></italic> sp. n., male paratype, ADP110961; Pajarito Mountains, AZ. Male genitalia, median lobe and parameres labeled as in repose in male, <bold>A</bold> right lateral aspect, <bold>B</bold> left lateral aspect, and <bold>C</bold> dorsal aspects. <bold>14</bold> <italic><tp:taxon-name>Pseudomorpha patagonia</tp:taxon-name></italic> sp. n., male paratype, ADP110694; Harshaw Creek, Patagonia Mountains, AZ <bold>15</bold> <italic><tp:taxon-name>Pseudomorpha santacruz</tp:taxon-name></italic> sp. n., male holotype, ADP111870; Madera Canyon, Santa Rita Mountains, AZ <bold>16</bold> <italic><tp:taxon-name>Pseudomorpha santarita</tp:taxon-name></italic> sp. n., male paratype, ADP110388; Santa Rita Ranch, Santa Rita Mountains, AZ <bold>17</bold> <italic><tp:taxon-name>Pseudomorpha pima</tp:taxon-name></italic> sp. n., female paratype, ADP109219; Bog Springs, Santa Rita Mountains, AZ. Ovipositor sclerites, Legend: <bold>gc1</bold> gonocoxite 1; <bold>gc2</bold> gonocoxite 2; <bold>lt</bold> laterotergite; <bold>b</bold> base of gonocoxite 2; <bold>bl</bold> blade of gonocoxite 2. Scale lines = 0.5 mm.</p></caption><graphic xmlns:xlink="http://www.w3.org/1999/xlink" xlink:href="ZooKeys-362-029-g003.jpg" position="float" orientation="portrait" xlink:type="simple"/></fig><fig id="F4" position="float" orientation="portrait"><label>Figure 18.</label><caption><p>Distribution map for species of the <italic>santarita</italic> group of <tp:taxon-name>Pseudomorpha</tp:taxon-name>.</p></caption><graphic xmlns:xlink="http://www.w3.org/1999/xlink" xlink:href="ZooKeys-362-029-g004.jpg" position="float" orientation="portrait" xlink:type="simple"/></fig><table-wrap id="T5" position="float" orientation="portrait"><label>Table 5.</label><caption><p>Tables with measurements and ratios for <italic><tp:taxon-name>Pseudomorpha santacruz</tp:taxon-name></italic> sp. n.; all measurements are in millimeters.</p></caption><table><tbody><tr><td rowspan="1" colspan="6"><bold>Total length</bold></td></tr><tr><td rowspan="1" colspan="3">Males</td><td rowspan="1" colspan="3">Females</td></tr><tr><td rowspan="1" colspan="1">N</td><td rowspan="1" colspan="1">Range</td><td rowspan="1" colspan="1">Mean</td><td rowspan="1" colspan="1">N</td><td rowspan="1" colspan="1">Range</td><td rowspan="1" colspan="1">Mean</td></tr><tr><td rowspan="1" colspan="1">1</td><td rowspan="1" colspan="1">5.7866</td><td rowspan="1" colspan="1"/><td rowspan="1" colspan="1">0</td><td rowspan="1" colspan="1"/><td rowspan="1" colspan="1"/></tr><tr><td rowspan="1" colspan="6"><bold>Maximum width</bold></td></tr><tr><td rowspan="1" colspan="3">Males</td><td rowspan="1" colspan="3">Females</td></tr><tr><td rowspan="1" colspan="1">N</td><td rowspan="1" colspan="1">Range</td><td rowspan="1" colspan="1">Mean</td><td rowspan="1" colspan="1">N</td><td rowspan="1" colspan="1">Range</td><td rowspan="1" colspan="1">Mean</td></tr><tr><td rowspan="1" colspan="1">1</td><td rowspan="1" colspan="1">5.138</td><td rowspan="1" colspan="1"/><td rowspan="1" colspan="1">0</td><td rowspan="1" colspan="1"/><td rowspan="1" colspan="1"/></tr><tr><td rowspan="1" colspan="6"><bold>W of head/w of l. Elytron</bold></td></tr><tr><td rowspan="1" colspan="3">Males</td><td rowspan="1" colspan="3">Females</td></tr><tr><td rowspan="1" colspan="1">N</td><td rowspan="1" colspan="1">Range</td><td rowspan="1" colspan="1">Mean</td><td rowspan="1" colspan="1">N</td><td rowspan="1" colspan="1">Range</td><td rowspan="1" colspan="1">Mean</td></tr><tr><td rowspan="1" colspan="1">1</td><td rowspan="1" colspan="1">1.122</td><td rowspan="1" colspan="1"/><td rowspan="1" colspan="1">0</td><td rowspan="1" colspan="1"/><td rowspan="1" colspan="1"/></tr><tr><td rowspan="1" colspan="6"><bold>Pronotum: width (at widest part)/length</bold></td></tr><tr><td rowspan="1" colspan="3">Males</td><td rowspan="1" colspan="3">Females</td></tr><tr><td rowspan="1" colspan="1">N</td><td rowspan="1" colspan="1">Range</td><td rowspan="1" colspan="1">Mean</td><td rowspan="1" colspan="1">N</td><td rowspan="1" colspan="1">Range</td><td rowspan="1" colspan="1">Mean</td></tr><tr><td rowspan="1" colspan="1">1</td><td rowspan="1" colspan="1">3.432</td><td rowspan="1" colspan="1"/><td rowspan="1" colspan="1">0</td><td rowspan="1" colspan="1"/><td rowspan="1" colspan="1"/></tr><tr><td rowspan="1" colspan="6"><bold>Length of pronotum / length of head</bold></td></tr><tr><td rowspan="1" colspan="3">Males</td><td rowspan="1" colspan="3">Females</td></tr><tr><td rowspan="1" colspan="1">N</td><td rowspan="1" colspan="1">Range</td><td rowspan="1" colspan="1">Mean</td><td rowspan="1" colspan="1">N</td><td rowspan="1" colspan="1">Range</td><td rowspan="1" colspan="1">Mean</td></tr><tr><td rowspan="1" colspan="1">1</td><td rowspan="1" colspan="1">2.441</td><td rowspan="1" colspan="1"/><td rowspan="1" colspan="1">0</td><td rowspan="1" colspan="1"/><td rowspan="1" colspan="1"/></tr></tbody></table></table-wrap></tp:treatment-sec><ref-list><ref id="B18"><mixed-citation xmlns:xlink="http://www.w3.org/1999/xlink" xlink:type="simple"><person-group><name name-style="western"><surname>Liebherr</surname><given-names>JK</given-names></name><name name-style="western"><surname>Kavanaugh</surname><given-names>DH</given-names></name></person-group> (<year>1985</year>) <article-title>Ovoviviparity in carabid beetles of the genus <italic>Pseudomorpha</italic> (Insecta: Coleoptera).</article-title><source>Journal of Natural History</source><volume>19</volume>: <fpage>1079</fpage>-<lpage>1086</lpage>. doi: <ext-link ext-link-type="uri" xlink:href="http://dx.doi.org/10.1080/00222938500770681" xlink:type="simple">10.1080/00222938500770681</ext-link></mixed-citation></ref><ref id="B8"><mixed-citation xmlns:xlink="http://www.w3.org/1999/xlink" xlink:type="simple"><person-group><name name-style="western"><surname>Erwin</surname><given-names>TL</given-names></name></person-group> (<year>1981</year>) <article-title>A synopsis of the immature stages of Pseudomorphini (Coleoptera: Carabidae) with notes on tribal affinities and behavior in relation to life with ants.</article-title><source>The Coleopterists Bulletin</source><volume>35</volume>(<issue>1</issue>): <fpage>53</fpage>-<lpage>68</lpage>.</mixed-citation></ref></ref-list></tp:taxon-treatment>
