# Supplementary material for: Beetles that live with ants (Carabidae, Pseudomorphini, Pseudomorpha Kirby, 1825): A revision of the santarita species group
Source: Zookeys. 2013 Dec 13;(362):29–54. doi: 10.3897/zookeys.362.6300 (PMC3867105; doi:10.3897/zookeys.362.6300)
Supplement: XML Treatment for Pseudomorpha (Pseudomorpha) santarita [file zookeys.362.6300-treatment8.xml]

<!DOCTYPE tp:taxon-treatment
  PUBLIC "-//TaxonX//DTD Taxonomic Treatment Publishing DTD v0 20100105//EN" "tax-treatment-NSO.dtd">
<tp:taxon-treatment xmlns:tp="http://www.plazi.org/taxpub"><tp:treatment-meta><mixed-citation publication-type="journal"><person-group><name><surname>Erwin</surname><given-names>Terry L.</given-names></name><name><surname>Amundson</surname><given-names>Lauren M.</given-names></name></person-group><article-title>Beetles that live with ants (Carabidae, Pseudomorphini, <italic>Pseudomorpha</italic> Kirby, 1825):  A revision of the <italic>santarita</italic> species group</article-title><source>Zookeys</source><day>13</day><month>12</month><year>2013</year><volume>2013</volume><issue>362</issue><fpage>29</fpage><lpage>54</lpage><pub-id pub-id-type="doi">10.3897/zookeys.362.6300</pub-id></mixed-citation></tp:treatment-meta><tp:nomenclature><tp:taxon-name>
                            <tp:taxon-name-part taxon-name-part-type="genus">Pseudomorpha</tp:taxon-name-part>
                            (<tp:taxon-name-part taxon-name-part-type="subgenus">Pseudomorpha</tp:taxon-name-part>)
                            <tp:taxon-name-part taxon-name-part-type="species">santarita</tp:taxon-name-part>
                            <object-id xmlns:xlink="http://www.w3.org/1999/xlink" content-type="zoobank" xlink:type="simple">http://zoobank.org/2CF69165-EC7A-49E4-8E75-3FC288BAB924</object-id>
                            <object-id xmlns:xlink="http://www.w3.org/1999/xlink" xlink:type="simple">http://species-id.net/wiki/Pseudomorpha_santarita</object-id>
                        </tp:taxon-name><tp:taxon-authority>Erwin &amp; Amundson</tp:taxon-authority><tp:taxon-status xmlns:xlink="http://www.w3.org/1999/xlink" xlink:type="simple">sp. n.</tp:taxon-status><xref ref-type="fig" rid="F1">Figures 6</xref><xref ref-type="fig" rid="F2">, 12</xref><xref ref-type="fig" rid="F3">, 16</xref><xref ref-type="fig" rid="F4">, 18</xref></tp:nomenclature><tp:treatment-sec sec-type="Holotype"><title>Holotype.</title><p><bold>USA:</bold> Arizona, <italic>Pima County</italic>, Santa Rita Ranch, <named-content xmlns:xlink="http://www.w3.org/1999/xlink" content-type="dwc:verbatimCoordinates" xlink:type="simple">31.946°N, 110.758°W</named-content>, 1080m, July 1978 (R. Lenczy) (NMNH: ADP110388, male). Paratypes are listed below; see other specimens examined.</p></tp:treatment-sec><tp:treatment-sec sec-type="Derivation of specific epithet"><title>Derivation of specific epithet.</title><p>The epithet “<italic>santarita</italic>” is a singular feminine noun used in apposition and is based on the name of the upland range, Santa Rita Mountains in the Coronado National Forest, which includes the type locality of this species. This area was once the home of the indigenous peoples, Papago.</p></tp:treatment-sec><tp:treatment-sec sec-type="Proposed english vernacular name"><title>Proposed english vernacular name.</title><p>Santa Rita False-form beetle.</p></tp:treatment-sec><tp:treatment-sec sec-type="Diagnosis"><title>Diagnosis.</title><p>With the attributes of the species group as described above and color tawny (<xref ref-type="fig" rid="F1">Fig. 6</xref>), color tone of dorsum uniform; form broad and stout; head with preapical lobe prominent, slightly exceeding gena-eye line; pronotum (<xref ref-type="fig" rid="F1">Fig. 6</xref>) slightly wider at base than elytra across humeri; elytron slightly tapered from humerus to narrower truncated apex and with a bare trace of costae, interneurs of finely impressed zig-zag striae, intervals micropunctate, setae very short, fine, and wide-spaced.</p></tp:treatment-sec><tp:treatment-sec sec-type="Description"><title>Description.</title><p>(<xref ref-type="fig" rid="F1">Figs 6</xref>, <xref ref-type="fig" rid="F2">12</xref>, <xref ref-type="fig" rid="F3">16</xref>) <xref ref-type="table" rid="T6">Table 6</xref>. <italic>Size</italic>: Medium for genus, ABL = 5.3 to 5.7 mm, SBL = 5.1 to 5.7 mm, TW = 4.4 to 4.5 mm. Preocular lobe-eye ratio (L/L): 0.551 to 0.693. Pronotum ratio (L/W): 0.225 to 0.286. Elytron ratio (L/W): 1.545 to 1.681. <italic>Color</italic>: Head, pronotum and elytra tawny, their lateral margins somewhat diaphanous rufous, appendages flavotestaceous. <italic>Luster</italic>: Dorsal surface moderately alutaceous, moderately matte. <italic>Microsculpture</italic>: Dorsal surface with very fine flat isodiametric sculpticells. <bold>Head:</bold> (<xref ref-type="fig" rid="F2">Fig. 12</xref>) Eye setiferous. Clypeal suture effaced at middle. Frons and vertex with very sparse micropunctulate, setigerous pores with very short setae widely scattered, no transverse line of setae present. Occiput medial to hind margin of eye without small group of coarse setiferous pores. <bold>Prothorax:</bold> Pronotum (<xref ref-type="fig" rid="F1">Fig. 6</xref>) moderately convex with broad explanate sides, wider than long, without fringe of long stout setae along lateral margin although present at both anterior and hind angles, fringe of short setae present along anterior and posterior margins; anterior margin bead effaced medially, posterior margin discolored but not beaded; disk with longitudinal pigmented line.<bold>Pterothorax:</bold> Elytron (<xref ref-type="fig" rid="F1">Fig. 6</xref>) with interval micropunctate, setigerous pores very widely spaced, finely impressed; interneurs very finely zig-zag striate. Metepisternum longer than wide, surface sparsely setiferous anteriorly. Metasternum sparsely setiferous medially. Metathoracic wing fully developed. <bold>Abdomen:</bold> Sternum III broadly and shallowly incised medially. All sterna sparsely setiferous, IV broadly and densely so medially; male with dense patches of setae medially on sterna V and VI, their width coequal to the combined length of posterior basitarsomere plus tarsomere 2. <bold>Male genitalia:</bold> (<xref ref-type="fig" rid="F3">Fig. 16</xref>) Phallobase crested; phalloshaft arched nearly 90°, then straight and depressed in lateral aspect to phalloapex; phalloapex narrowed both in lateral and dorsal aspects to acute tip. Parameres in ventral aspect with left shorter than right and somewhat narrower, distal margins of both narrowly rounded, asetose.</p></tp:treatment-sec><tp:treatment-sec sec-type="Dispersal potential"><title>Dispersal potential.</title><p>These beetles are macropterous and have been recorded at lights, hence capable of flight; they are swift and agile runners. Accordingly, the species may be expected to be more broadly distributed across a wider geographical range than current records indicate.</p></tp:treatment-sec><tp:treatment-sec sec-type="Way of life"><title>Way of life.</title><p>Adults are likely found in ant nests and the surrounding vicinity; females are ovoviviparous (<xref ref-type="bibr" rid="B18">Liebherr and Kavanaugh 1985</xref>); larvae are ant nest inquilines (<xref ref-type="bibr" rid="B8">Erwin 1981</xref>). Members of <italic><tp:taxon-name>Pseudomorpha santarita</tp:taxon-name></italic> occur at midland and upland altitudes in between the Sonoran and Chihuahuan Deserts in the riparian vegetation zones with Sycamore (<italic><tp:taxon-name>Platanus occidentalis</tp:taxon-name></italic> L.) and Cottonwood (<italic>Populus Fremontii</italic> S. Wats.) and desert scrub on the slopes. Adults are active in July –August, very hot months in this area.</p></tp:treatment-sec><tp:treatment-sec sec-type="Other specimens examined"><title>Other specimens examined.</title><p><bold>USA</bold>: Arizona, <italic>Santa Cruz County</italic>, Pajarito Mountains, Peña Blanca Canyon, <named-content xmlns:xlink="http://www.w3.org/1999/xlink" content-type="dwc:verbatimCoordinates" xlink:type="simple">31.386°N, 111.093°W</named-content>, 1191m, 2 July 1980 (S. McCleve) (UATC: ADP110817, male paratype); <italic>Graham County</italic>, Galiuro Mountains north, Ash Creek, <named-content xmlns:xlink="http://www.w3.org/1999/xlink" content-type="dwc:verbatimCoordinates" xlink:type="simple">32.514°N, 110.139°W</named-content>, 1400m, 16–17 August 1982 (D.R. Maddison, G.E. Ball &amp; S. McCleve) (DRMC: ADP110591, male paratype); <italic>Pima County</italic>, Santa Rita Mountains, Madera Canyon, <named-content xmlns:xlink="http://www.w3.org/1999/xlink" content-type="dwc:verbatimCoordinates" xlink:type="simple">31.724°N, 110.880°W</named-content>, 1487m, 11 July 1963 (V.L. Vesterby) (UCDC: ADP111898, female paratype), Madera Canyon, 1499m, <named-content xmlns:xlink="http://www.w3.org/1999/xlink" content-type="dwc:verbatimCoordinates" xlink:type="simple">31.724°N, 110.880°W</named-content>, 8 July 1970 (K. Stephan) (FSCA: ADP112570, male paratype). New Mexico, <italic>Hidalgo County</italic>, Animas Mountains, Double Adobe Creek, <named-content xmlns:xlink="http://www.w3.org/1999/xlink" content-type="dwc:verbatimCoordinates" xlink:type="simple">31.614°N, 108.779°W</named-content>, 1755m, 11 July 1981 (S. McCleve) (UATC: ADP110861, male paratype).</p></tp:treatment-sec><tp:treatment-sec sec-type="Geographic distribution"><title>Geographic distribution.</title><p>(<xref ref-type="fig" rid="F4">Fig. 18</xref>). This species is currently known from Arizona and New Mexico.</p></tp:treatment-sec><tp:treatment-sec><!--Section generated to contain objects referenced in tp:taxon-treatment.--><fig id="F1" position="float" orientation="portrait"><label>Figure 1–6.</label><caption><p><bold>1</bold> <italic><tp:taxon-name>Pseudomorpha huachinera</tp:taxon-name></italic> sp. n., male holotype, ADP110112; Arroyo El Cocono, Sierra Huachinera, Sonora, México. Habitus, dorsal aspect, ABL = 5.88mm <bold>2</bold> <italic><tp:taxon-name>Pseudomorpha patagonia</tp:taxon-name></italic> sp. n., male holotype, ADP110694; Madera Canyon, Santa Rita Mountains, AZ. Habitus, dorsal aspect, ABL = 4.39mm <bold>3</bold> <italic><tp:taxon-name>Pseudomorpha penablanca</tp:taxon-name></italic> sp. n., female holotype, CAS8111005; Peña Blanca Lake, Arizona. Habitus, dorsal aspect, ABL = 6.37mm <bold>4</bold> <italic><tp:taxon-name>Pseudomorpha pima</tp:taxon-name></italic> sp. n., female holotype, CAS8111006; Madera Canyon (lower), Santa Rita Mountains, Arizona. Habitus, dorsal aspect, ABL = 6.76mm <bold>5</bold> <italic><tp:taxon-name>Pseudomorpha santacruz</tp:taxon-name></italic> sp. n., male holotype, ADP111870; Madera Canyon, Santa Rita Mountains, Arizona. Habitus, dorsal aspect, ABL = 5.78mm <bold>6</bold> <italic><tp:taxon-name>Pseudomorpha santarita</tp:taxon-name></italic> sp. n., male holotype, ADP110817; Pajarito Mountains, AZ. Habitus, dorsal aspect, ABL = 5.33mm.</p></caption><graphic xmlns:xlink="http://www.w3.org/1999/xlink" xlink:href="ZooKeys-362-029-g001.jpg" position="float" orientation="portrait" xlink:type="simple"/></fig><fig id="F2" position="float" orientation="portrait"><label>Figure 7–12.</label><caption><p><bold>7</bold> <italic><tp:taxon-name>Pseudomorpha huachinera</tp:taxon-name></italic> sp. n., male holotype, ADP110112; Arroyo El Cocono, Sierra Huachinera, Sonora, México. Head, dorsal planar aspect <bold>8</bold> <italic><tp:taxon-name>Pseudomorpha patagonia</tp:taxon-name></italic> sp. n., male paratype, ADP110694; Madera Canyon, Santa Rita Mountains, AZ. Head, dorsal planar aspect <bold>9</bold> <italic><tp:taxon-name>Pseudomorpha penablanca</tp:taxon-name></italic> sp. n., female holotype, CAS8111005; Peña Blanca Lake, Arizona. Head, dorsal planar aspect <bold>10</bold> <italic><tp:taxon-name>Pseudomorpha pima</tp:taxon-name></italic> sp. n., female holotype, CAS8111006; Madera Canyon (lower), Santa Rita Mountains, Arizona. Head, dorsal planar aspect <bold>11</bold> <italic><tp:taxon-name>Pseudomorpha santacruz</tp:taxon-name></italic> sp. n., male holotype, ADP111870; Madera Canyon, Santa Rita Mountains, Arizona. Head, dorsal planar aspect <bold>12</bold> <italic><tp:taxon-name>Pseudomorpha santarita</tp:taxon-name></italic> sp. n., male holotype, ADP110817; Pajarito Mountains, AZ. A Head, dorsal planar aspect.</p></caption><graphic xmlns:xlink="http://www.w3.org/1999/xlink" xlink:href="ZooKeys-362-029-g002.jpg" position="float" orientation="portrait" xlink:type="simple"/></fig><fig id="F3" position="float" orientation="portrait"><label>Figure 13–17.</label><caption><p><bold>13</bold> <italic><tp:taxon-name>Pseudomorpha huachinera</tp:taxon-name></italic> sp. n., male paratype, ADP110961; Pajarito Mountains, AZ. Male genitalia, median lobe and parameres labeled as in repose in male, <bold>A</bold> right lateral aspect, <bold>B</bold> left lateral aspect, and <bold>C</bold> dorsal aspects. <bold>14</bold> <italic><tp:taxon-name>Pseudomorpha patagonia</tp:taxon-name></italic> sp. n., male paratype, ADP110694; Harshaw Creek, Patagonia Mountains, AZ <bold>15</bold> <italic><tp:taxon-name>Pseudomorpha santacruz</tp:taxon-name></italic> sp. n., male holotype, ADP111870; Madera Canyon, Santa Rita Mountains, AZ <bold>16</bold> <italic><tp:taxon-name>Pseudomorpha santarita</tp:taxon-name></italic> sp. n., male paratype, ADP110388; Santa Rita Ranch, Santa Rita Mountains, AZ <bold>17</bold> <italic><tp:taxon-name>Pseudomorpha pima</tp:taxon-name></italic> sp. n., female paratype, ADP109219; Bog Springs, Santa Rita Mountains, AZ. Ovipositor sclerites, Legend: <bold>gc1</bold> gonocoxite 1; <bold>gc2</bold> gonocoxite 2; <bold>lt</bold> laterotergite; <bold>b</bold> base of gonocoxite 2; <bold>bl</bold> blade of gonocoxite 2. Scale lines = 0.5 mm.</p></caption><graphic xmlns:xlink="http://www.w3.org/1999/xlink" xlink:href="ZooKeys-362-029-g003.jpg" position="float" orientation="portrait" xlink:type="simple"/></fig><fig id="F4" position="float" orientation="portrait"><label>Figure 18.</label><caption><p>Distribution map for species of the <italic>santarita</italic> group of <tp:taxon-name>Pseudomorpha</tp:taxon-name>.</p></caption><graphic xmlns:xlink="http://www.w3.org/1999/xlink" xlink:href="ZooKeys-362-029-g004.jpg" position="float" orientation="portrait" xlink:type="simple"/></fig><table-wrap id="T6" position="float" orientation="portrait"><label>Table 6.</label><caption><p>Tables with measurements and ratios for <italic><tp:taxon-name>Pseudomorpha santarita</tp:taxon-name></italic> sp. n.; all measurements are in millimeters.</p></caption><table><tbody><tr><td rowspan="1" colspan="6"><bold>Total length</bold></td></tr><tr><td rowspan="1" colspan="3">Males</td><td rowspan="1" colspan="3">Females</td></tr><tr><td rowspan="1" colspan="1">N</td><td rowspan="1" colspan="1">Range</td><td rowspan="1" colspan="1">Mean</td><td rowspan="1" colspan="1">N</td><td rowspan="1" colspan="1">Range</td><td rowspan="1" colspan="1">Mean</td></tr><tr><td rowspan="1" colspan="1">4</td><td rowspan="1" colspan="1">5.133-5.733</td><td rowspan="1" colspan="1">5.443</td><td rowspan="1" colspan="1">1</td><td rowspan="1" colspan="1">5.636</td><td rowspan="1" colspan="1"/></tr><tr><td rowspan="1" colspan="6"><bold>Maximum width</bold></td></tr><tr><td rowspan="1" colspan="3">Males</td><td rowspan="1" colspan="3">Females</td></tr><tr><td rowspan="1" colspan="1">N</td><td rowspan="1" colspan="1">Range</td><td rowspan="1" colspan="1">Mean</td><td rowspan="1" colspan="1">N</td><td rowspan="1" colspan="1">Range</td><td rowspan="1" colspan="1">Mean</td></tr><tr><td rowspan="1" colspan="1">4</td><td rowspan="1" colspan="1">3.958-4.428</td><td rowspan="1" colspan="1">4.202</td><td rowspan="1" colspan="1">1</td><td rowspan="1" colspan="1">4.466</td><td rowspan="1" colspan="1"/></tr><tr><td rowspan="1" colspan="6"><bold>W of head/w of l. Elytron</bold></td></tr><tr><td rowspan="1" colspan="3">Males</td><td rowspan="1" colspan="3">Females</td></tr><tr><td rowspan="1" colspan="1">N</td><td rowspan="1" colspan="1">Range</td><td rowspan="1" colspan="1">Mean</td><td rowspan="1" colspan="1">N</td><td rowspan="1" colspan="1">Range</td><td rowspan="1" colspan="1">Mean</td></tr><tr><td rowspan="1" colspan="1">4</td><td rowspan="1" colspan="1">1.229-1.365</td><td rowspan="1" colspan="1">1.282</td><td rowspan="1" colspan="1">1</td><td rowspan="1" colspan="1">1.258</td><td rowspan="1" colspan="1"/></tr><tr><td rowspan="1" colspan="6"><bold>Pronotum: width (at widest part)/length</bold></td></tr><tr><td rowspan="1" colspan="3">Males</td><td rowspan="1" colspan="3">Females</td></tr><tr><td rowspan="1" colspan="1">N</td><td rowspan="1" colspan="1">Range</td><td rowspan="1" colspan="1">Mean</td><td rowspan="1" colspan="1">N</td><td rowspan="1" colspan="1">Range</td><td rowspan="1" colspan="1">Mean</td></tr><tr><td rowspan="1" colspan="1">4</td><td rowspan="1" colspan="1">3.071-3.545</td><td rowspan="1" colspan="1">3.334</td><td rowspan="1" colspan="1">1</td><td rowspan="1" colspan="1">3.471</td><td rowspan="1" colspan="1"/></tr><tr><td rowspan="1" colspan="6"><bold>Length of pronotum / length of head</bold></td></tr><tr><td rowspan="1" colspan="3">Males</td><td rowspan="1" colspan="3">Females</td></tr><tr><td rowspan="1" colspan="1">N</td><td rowspan="1" colspan="1">Range</td><td rowspan="1" colspan="1">Mean</td><td rowspan="1" colspan="1">N</td><td rowspan="1" colspan="1">Range</td><td rowspan="1" colspan="1">Mean</td></tr><tr><td rowspan="1" colspan="1">4</td><td rowspan="1" colspan="1">1.800-2.471</td><td rowspan="1" colspan="1">2.161</td><td rowspan="1" colspan="1">1</td><td rowspan="1" colspan="1">2.675</td><td rowspan="1" colspan="1"/></tr></tbody></table></table-wrap></tp:treatment-sec><ref-list><ref id="B18"><mixed-citation xmlns:xlink="http://www.w3.org/1999/xlink" xlink:type="simple"><person-group><name name-style="western"><surname>Liebherr</surname><given-names>JK</given-names></name><name name-style="western"><surname>Kavanaugh</surname><given-names>DH</given-names></name></person-group> (<year>1985</year>) <article-title>Ovoviviparity in carabid beetles of the genus <italic>Pseudomorpha</italic> (Insecta: Coleoptera).</article-title><source>Journal of Natural History</source><volume>19</volume>: <fpage>1079</fpage>-<lpage>1086</lpage>. doi: <ext-link ext-link-type="uri" xlink:href="http://dx.doi.org/10.1080/00222938500770681" xlink:type="simple">10.1080/00222938500770681</ext-link></mixed-citation></ref><ref id="B8"><mixed-citation xmlns:xlink="http://www.w3.org/1999/xlink" xlink:type="simple"><person-group><name name-style="western"><surname>Erwin</surname><given-names>TL</given-names></name></person-group> (<year>1981</year>) <article-title>A synopsis of the immature stages of Pseudomorphini (Coleoptera: Carabidae) with notes on tribal affinities and behavior in relation to life with ants.</article-title><source>The Coleopterists Bulletin</source><volume>35</volume>(<issue>1</issue>): <fpage>53</fpage>-<lpage>68</lpage>.</mixed-citation></ref></ref-list></tp:taxon-treatment>
